# Supplementary material for: Effect of an anti-methanogenic supplement on enteric methane emission, fermentation, and whole rumen metagenome in sheep
Source: Front Microbiol. 2022 Nov 21;13:1048288. doi: 10.3389/fmicb.2022.1048288 (PMC9719938; doi:10.3389/fmicb.2022.1048288)
Supplement: SUPPLEMENTARY FILE 1 — Bacterial abundance, Archaeal abundance, KO Abundance, Statistical comparison results of Bacterial, Archaeal genera and KOs. [file Table_4.XLSX]

## Sheet: Bacteria_Phylum
Phylum	C1	C2	C3	C4	C5	HD1	HD2	HD3	HD4	HD5
Acidobacteria	0.00184844	0.00196709	0.00171732	0.00209925	0.00208075	0.00191024	0.001765	0.00198934	0.00207034	0.00209872
Actinobacteria	0.0188029	0.0236902	0.0176965	0.0255863	0.0237047	0.0245314	0.0241641	0.0228805	0.0234626	0.0266815
Aquificae	0.00100292	0.00119045	0.000940198	0.00129031	0.00119125	0.00105368	0.000951701	0.000889605	0.00114923	0.00105765
Bacteroidetes	0.610762	0.570468	0.585564	0.549913	0.58855	0.566798	0.59637	0.579519	0.557508	0.583057
Candidatus_Poribacteria	3.299e-05	3.24771e-05	2.79451e-05	4.55119e-05	4.10287e-05	3.5685e-05	2.82917e-05	2.31443e-05	3.42106e-05	3.31149e-05
Chlamydiae	0.000542121	0.000698653	0.000512365	0.000732656	0.000658141	0.000619582	0.000540195	0.000525689	0.000674355	0.000684652
Chlorobi	0.00369881	0.00423294	0.00343701	0.00436037	0.00436069	0.00370287	0.00350661	0.0034385	0.00401605	0.00397618
Chloroflexi	0.00284325	0.00306114	0.00265223	0.00352561	0.00321544	0.00296123	0.00275015	0.00295738	0.00318164	0.00314825
Chrysiogenetes	0.000132397	0.000160856	0.000123226	0.000171665	0.000153372	0.000138615	0.000131694	0.000125192	0.000150825	0.000150603
Cyanobacteria	0.00501342	0.00518543	0.00468379	0.00622717	0.0056439	0.00519414	0.00467403	0.00459021	0.00547295	0.00535209
Deferribacteres	0.000748543	0.000907435	0.000707167	0.000939826	0.000902048	0.000810257	0.000749604	0.000658991	0.000868444	0.000787272
Deinococcus_Thermus	0.000973236	0.00116464	0.000908825	0.00127159	0.00118362	0.00106499	0.000970179	0.00104398	0.00114935	0.00117332
Dictyoglomi	0.000523599	0.00058676	0.0004832	0.000654543	0.000612324	0.000579897	0.000553115	0.000577838	0.000606278	0.000589362
Elusimicrobia	0.00160198	0.000977868	0.0012426	0.00145756	0.00245667	0.000633706	0.000534086	0.000553865	0.000682779	0.00121267
Fibrobacteres	0.0303927	0.028931	0.0287535	0.0175299	0.0161576	0.0167254	0.0257347	0.0155539	0.0259084	0.0171639
Firmicutes	0.22092	0.252849	0.257871	0.27591	0.255059	0.280948	0.249774	0.280987	0.275778	0.257907
Fusobacteria	0.0044423	0.00545956	0.00433608	0.00562153	0.00534583	0.00485948	0.00455771	0.00435681	0.00500546	0.00466951
Gemmatimonadetes	0.000106266	0.000144074	0.000109805	0.000155203	0.000139847	0.000122866	0.000112716	0.000113058	0.000135753	0.000138958
Lentisphaerae	0.0031893	0.00567466	0.00339315	0.00622932	0.00496266	0.00606252	0.00565903	0.00631597	0.00703632	0.00842247
Nitrospirae	0.000284625	0.000364849	0.000263067	0.000395028	0.000343243	0.000330477	0.000294133	0.000278383	0.00035116	0.000333644
Planctomycetes	0.00146048	0.00218816	0.00141044	0.00272695	0.00228382	0.00195162	0.00184702	0.00202255	0.00214948	0.002156
Proteobacteria	0.0719195	0.0646791	0.0653067	0.0701798	0.0596621	0.0600337	0.0571682	0.0525605	0.0612277	0.0584834
Spirochaetes	0.00665675	0.0100886	0.00626057	0.00690823	0.00632204	0.00603796	0.00557856	0.00630448	0.00803507	0.00676215
Synergistetes	0.00162225	0.00205366	0.00147726	0.00231901	0.00213362	0.00187093	0.00187581	0.00202202	0.00202587	0.0021546
Tenericutes	0.00229496	0.00382653	0.00254614	0.00345331	0.00332856	0.00246858	0.00199349	0.00144193	0.00215475	0.00174521
Thermotogae	0.00242211	0.00290957	0.00234733	0.00311488	0.00295594	0.0025882	0.00234751	0.00233988	0.00266699	0.00256471
unclassified_(derived_from_Bacteria)	0.00193381	0.00153176	0.00153175	0.00153541	0.00163849	0.00138965	0.00104719	0.00143649	0.00101692	0.00161857
Verrucomicrobia	0.00382821	0.00497621	0.00369601	0.00564654	0.00491315	0.00457568	0.00432201	0.00449366	0.00548097	0.00587787

## Sheet: Bacterial_Order
Order	C1	C2	C3	C4	C5	HD1	HD2	HD3	HD4	HD5
Acholeplasmatales	0.000786522	0.00153225	0.000938978	0.00136633	0.00131337	0.000981745	0.000859215	0.000576181	0.000955776	0.000686523
Acidimicrobiales	3.29276e-05	3.78571e-05	3.28253e-05	4.14772e-05	4.45879e-05	3.59975e-05	2.80914e-05	3.46277e-05	3.47263e-05	4.06528e-05
Acidithiobacillales	0.000164825	0.000157943	0.000149079	0.000161605	0.000150848	0.000158177	0.000137052	0.000125252	0.000158618	0.000134123
Acidobacteriales	0.000387087	0.000428422	0.000359974	0.000471957	0.000465617	0.000405909	0.000355924	0.00039292	0.000439007	0.000471355
Actinomycetales	0.00714343	0.00821666	0.00678717	0.00882969	0.00833328	0.00816375	0.00768116	0.00817894	0.00836681	0.00831974
Aeromonadales	0.00355176	0.00141843	0.00294254	0.00168792	0.000560747	0.00104343	0.000957911	0.000773884	0.000813719	0.000754417
Alteromonadales	0.00770819	0.00550492	0.00675068	0.005794	0.0043636	0.00469511	0.00466187	0.00408435	0.00455608	0.00439825
Aquificales	0.00100292	0.00119045	0.000940198	0.00129031	0.00119125	0.00105368	0.000951701	0.000889605	0.00114923	0.00105765
Bacillales	0.0183911	0.0231315	0.0183194	0.0235541	0.0223776	0.0214738	0.0194973	0.0180732	0.0205331	0.0191061
Bacteroidales	0.569202	0.515713	0.547651	0.498553	0.529075	0.529401	0.558944	0.544736	0.516887	0.539699
Bdellovibrionales	0.000266352	0.00030182	0.000246567	0.000294805	0.000305838	0.00024692	0.000239853	0.000232509	0.000267897	0.000265439
Bifidobacteriales	0.00309607	0.00364489	0.00291372	0.00385571	0.00363583	0.00366356	0.00348047	0.00348189	0.00358695	0.00361654
Burkholderiales	0.00432818	0.00448698	0.00408172	0.00483169	0.00440469	0.00449088	0.00423789	0.0039015	0.00452611	0.0044389
Campylobacterales	0.00316236	0.00358709	0.00299541	0.00363622	0.00329847	0.00309685	0.00301193	0.00260276	0.00321018	0.00290278
Cardiobacteriales	0.000190831	0.00021579	0.000169936	0.0001757	0.000154278	0.000143178	0.000139005	0.000132295	0.000153862	0.000141557
Caulobacterales	0.000842399	0.000836261	0.000774212	0.000889365	0.000883152	0.000961184	0.000830673	0.000763052	0.000921107	0.000851162
Chlamydiales	0.000542121	0.000698653	0.000512365	0.000732656	0.000658141	0.000619582	0.000540195	0.000525689	0.000674355	0.000684652
Chlorobiales	0.00369881	0.00423294	0.00343701	0.00436037	0.00436069	0.00370287	0.00350661	0.0034385	0.00401605	0.00397618
Chloroflexales	0.00120286	0.00136483	0.00115016	0.00154746	0.00145581	0.00125798	0.00119411	0.00130591	0.00141209	0.00141417
Chromatiales	0.00117118	0.00113028	0.00107365	0.0012505	0.00103775	0.00105974	0.000999221	0.000988043	0.00111416	0.00109716
Chroococcales	0.00268236	0.0028074	0.00246974	0.00338181	0.00307463	0.00279193	0.00252687	0.00244832	0.00295902	0.00292134
Chrysiogenales	0.000132397	0.000160856	0.000123226	0.000171665	0.000153372	0.000138615	0.000131694	0.000125192	0.000150825	0.000150603
Clostridiales	0.154009	0.172914	0.19167	0.194789	0.178841	0.207567	0.177548	0.216142	0.199061	0.189396
Coriobacteriales	0.00814473	0.011331	0.00759949	0.0123494	0.0111993	0.012186	0.0125331	0.0106653	0.0110102	0.0142179
Cytophagales	0.00952794	0.0124291	0.00870818	0.0116338	0.0135879	0.00856941	0.00858008	0.00800526	0.00929021	0.00889668
Deferribacterales	0.000748543	0.000907435	0.000707167	0.000939826	0.000902048	0.000810257	0.000749604	0.000658991	0.000868444	0.000787272
Deinococcales	0.000473148	0.000569584	0.000435386	0.000601822	0.000571877	0.000510652	0.000471995	0.000509411	0.000554418	0.00057699
Desulfarculales	0.000165574	0.000208387	0.000157678	0.000226914	0.00020812	0.000193799	0.000174407	0.000182787	0.000212713	0.0002173
Desulfobacterales	0.00190232	0.00231086	0.00180493	0.00245528	0.00219646	0.00210098	0.00198773	0.00193678	0.00234225	0.00218787
Desulfovibrionales	0.0033454	0.00392198	0.00323524	0.00520977	0.00445931	0.00370012	0.00422993	0.00354895	0.00388837	0.00392253
Desulfuromonadales	0.00404231	0.00461309	0.00380169	0.00492492	0.00457961	0.00427539	0.00410494	0.00404759	0.00473607	0.00461134
Dictyoglomales	0.000523599	0.00058676	0.0004832	0.000654543	0.000612324	0.000579897	0.000553115	0.000577838	0.000606278	0.000589362
Elusimicrobiales	0.00135103	0.000751219	0.0010274	0.00126137	0.00227942	0.000456344	0.000381161	0.000404581	0.00047763	0.00105942
Enterobacteriales	0.00683024	0.00490804	0.00614902	0.00546492	0.00396638	0.00442051	0.00433563	0.00380898	0.00426887	0.00415959
Entomoplasmatales	0.000146054	0.000251179	0.000163081	0.000235468	0.000246884	0.000166239	0.000118675	8.37575e-05	0.00012137	0.000106779
Erysipelotrichales	0.0079335	0.0117306	0.00814921	0.0115939	0.0111757	0.00958921	0.00809888	0.0073165	0.00855929	0.00808596
Fibrobacterales	0.0303927	0.028931	0.0287535	0.0175299	0.0161576	0.0167254	0.0257347	0.0155539	0.0259084	0.0171639
Flavobacteriales	0.0202568	0.0263939	0.0185361	0.0248205	0.0287651	0.0181388	0.0183602	0.0170991	0.0197829	0.0230107
Fusobacteriales	0.0044423	0.00545956	0.00433608	0.00562153	0.00534583	0.00485948	0.00455771	0.00435681	0.00500546	0.00466951
Gallionellales	0.00017418	0.000179217	0.000159363	0.000182048	0.000168192	0.000153677	0.000137653	0.000129573	0.000161999	0.00015944
Gemmatimonadales	0.000106266	0.000144074	0.000109805	0.000155203	0.000139847	0.000122866	0.000112716	0.000113058	0.000135753	0.000138958
Gloeobacterales	0.0002275	0.000238149	0.000203052	0.000299593	0.000262609	0.000220735	0.00019008	0.000206168	0.00022744	0.000247608
Halanaerobiales	0.00103928	0.00123867	0.00100591	0.00134889	0.00124743	0.00115748	0.00110973	0.0010351	0.00125381	0.00117254
Herpetosiphonales	0.00022276	0.000242246	0.000206712	0.000279419	0.000239636	0.000234546	0.000223429	0.000240204	0.000245548	0.000251351
Hydrogenophilales	0.00017181	0.000182079	0.000160176	0.00017656	0.00015829	0.000152302	0.000146866	0.000133775	0.000164291	0.000163339
Ktedonobacterales	0.000121857	0.00013055	0.000104634	0.000155203	0.000151819	0.000127241	0.000110813	0.000126139	0.000143719	0.000146652
Lactobacillales	0.0149143	0.0185605	0.0148129	0.0195072	0.0181472	0.0179259	0.0162925	0.0155929	0.0173789	0.0168116
Legionellales	0.00060729	0.000539426	0.00054612	0.000600155	0.00052386	0.000532463	0.000512204	0.000452705	0.000508173	0.000491577
Lentisphaerales	0.000325597	0.000510898	0.000323315	0.000551038	0.000412552	0.00050759	0.000459677	0.000500532	0.000569546	0.000625492
Mariprofundales	8.40029e-05	8.52401e-05	8.0117e-05	0.00010259	9.35764e-05	8.18069e-05	7.30576e-05	7.1919e-05	9.24316e-05	9.87209e-05
Methylacidiphilales	0.000174055	0.000251278	0.000166741	0.000294751	0.000224687	0.00024942	0.000220475	0.00021629	0.000294543	0.000326418
Methylococcales	0.000314496	0.000325364	0.000283808	0.000343922	0.000283253	0.000276231	0.000255576	0.000257369	0.00030652	0.000301933
Methylophilales	0.000339816	0.000316775	0.000306466	0.000354681	0.000335671	0.000308666	0.00028552	0.000275009	0.000315803	0.000298658
Mycoplasmatales	0.00136238	0.0020431	0.00144408	0.00185152	0.00176831	0.0013206	0.0010156	0.000781993	0.0010776	0.00095191
Myxococcales	0.00183141	0.00220568	0.00169007	0.00224595	0.00218384	0.00192387	0.00180185	0.00183533	0.00218736	0.00209939
Natranaerobiales	0.000406419	0.000407445	0.000387164	0.000478682	0.000413199	0.000408972	0.000372198	0.000358234	0.000407605	0.000380068
Nautiliales	0.000136138	0.000142741	0.000128687	0.000167092	0.000140688	0.000136053	0.000122631	0.000101752	0.00013518	0.000136307
Neisseriales	0.00124358	0.0013399	0.00114999	0.0013242	0.00114725	0.00111492	0.00104233	0.000961406	0.00116259	0.00110922
Nitrosomonadales	0.000501897	0.000452261	0.000466816	0.00048035	0.00043216	0.000413471	0.00038026	0.000348467	0.000414137	0.000427894
Nitrospirales	0.000284625	0.000364849	0.000263067	0.000395028	0.000343243	0.000330477	0.000294133	0.000278383	0.00035116	0.000333644
Nostocales	0.000859362	0.000892134	0.000821736	0.00105199	0.000950519	0.000889251	0.000819306	0.000830768	0.000940017	0.000925294
Oceanospirillales	0.0014379	0.00128003	0.00130825	0.00133329	0.00111217	0.00110436	0.00107283	0.000987155	0.00113359	0.00109601
Oscillatoriales	0.000669965	0.00064663	0.000631233	0.000789465	0.000732886	0.000705701	0.000635736	0.000590328	0.00071825	0.00066968
Parvularculales	6.11157e-05	6.06108e-05	5.5193e-05	6.28882e-05	5.58482e-05	6.17457e-05	4.80207e-05	4.24411e-05	5.7648e-05	5.58327e-05
Pasteurellales	0.00408658	0.00323858	0.00363356	0.00333216	0.00256293	0.00272744	0.00274504	0.00240263	0.00270516	0.00259404
Planctomycetales	0.00146048	0.00218816	0.00141044	0.00272695	0.00228382	0.00195162	0.00184702	0.00202255	0.00214948	0.002156
Prochlorales	0.000429993	0.00046312	0.000405581	0.000537589	0.000475001	0.00043047	0.00036654	0.000370901	0.000452359	0.000443386
Pseudomonadales	0.00326757	0.00300951	0.00299901	0.00316388	0.00279539	0.00324471	0.00296422	0.00258583	0.00316783	0.00273419
Puniceicoccales	0.000259056	0.000396833	0.000247265	0.000423003	0.000367187	0.00035435	0.000315815	0.000315378	0.000407605	0.000455187
Rhizobiales	0.00417171	0.00404779	0.00384887	0.00447797	0.00418033	0.00405747	0.00372138	0.00374997	0.00431655	0.00413812
Rhodobacterales	0.00204382	0.00193841	0.00181056	0.00209688	0.00201824	0.00190093	0.00170571	0.0016507	0.00199613	0.00189862
Rhodocyclales	0.000744614	0.000771899	0.000694851	0.000810714	0.000735733	0.000694577	0.000693421	0.000713389	0.000760484	0.000717195
Rhodospirillales	0.00174049	0.00135244	0.00146924	0.00157226	0.00145238	0.00136772	0.00114018	0.00112809	0.0014455	0.00139686
Rickettsiales	0.00055871	0.00052299	0.00048808	0.000566693	0.000553628	0.000485841	0.000398537	0.000368356	0.000493561	0.000467507
Rubrobacterales	0.000224195	0.000276154	0.000215601	0.000305134	0.000299302	0.000263544	0.000242106	0.000256659	0.000267095	0.000291952
Selenomonadales	0.0156148	0.0146965	0.0153545	0.0133959	0.0122859	0.0128192	0.0175519	0.0127501	0.0181861	0.0130219
Solibacterales	0.000986644	0.00102224	0.000923872	0.00107685	0.00108435	0.00102237	0.000956408	0.00112691	0.00110557	0.00109357
Solirubrobacterales	0.000113064	0.000134696	9.94636e-05	0.000136267	0.000128781	0.00011468	0.000112265	0.000121049	0.000128189	0.00013246
Sphaerobacterales	0.000192826	0.00021885	0.000176559	0.000250315	0.000237177	0.000218047	0.000199343	0.000225642	0.000235807	0.000250155
Sphingobacteriales	0.00854385	0.0113776	0.00780493	0.0107786	0.0123674	0.00767141	0.00766974	0.00725926	0.00845603	0.00829136
Sphingomonadales	0.000899461	0.000841641	0.000820865	0.000948918	0.000876292	0.000977807	0.000797474	0.000837753	0.000933427	0.000850954
Spirochaetales	0.00665675	0.0100886	0.00626057	0.00690823	0.00632204	0.00603796	0.00557856	0.00630448	0.00803507	0.00676215
Synergistales	0.00162225	0.00205366	0.00147726	0.00231901	0.00213362	0.00187093	0.00187581	0.00202202	0.00202587	0.0021546
Syntrophobacterales	0.00108505	0.00135797	0.00102915	0.00146999	0.00140578	0.00123629	0.00116306	0.00120185	0.00140527	0.00140419
Thermales	0.000500089	0.000595052	0.00047344	0.000669767	0.000611741	0.000554337	0.000498184	0.000534568	0.000594932	0.000596328
Thermoanaerobacterales	0.00861133	0.0101692	0.00817222	0.0112424	0.0105712	0.0100074	0.0093029	0.00971818	0.0103992	0.00993328
Thermomicrobiales	0.000116993	0.000131241	0.000105912	0.000148532	0.000146189	0.000123804	0.000112466	0.000133953	0.000146584	0.000140101
Thermotogales	0.00242211	0.00290957	0.00234733	0.00311488	0.00295594	0.0025882	0.00234751	0.00233988	0.00266699	0.00256471
Thiotrichales	0.000889296	0.000895984	0.00082714	0.000892539	0.000830733	0.000886314	0.00078771	0.000650349	0.000822945	0.000723225
unclassified_(derived_from_Acidobacteria)	0.000474707	0.000516426	0.000433468	0.000550447	0.000530784	0.000481967	0.000452667	0.000469516	0.000525766	0.000533789
unclassified_(derived_from_Actinobacteria_(class))	4.85184e-05	4.90118e-05	4.82212e-05	6.86444e-05	6.35491e-05	0.000103868	8.68779e-05	0.000142003	6.85931e-05	6.22269e-05
unclassified_(derived_from_Alphaproteobacteria)	0.000138383	0.000100886	0.000112536	0.000124969	0.000109496	0.000119304	8.92815e-05	9.00319e-05	0.000117244	0.000112913
unclassified_(derived_from_Bacteria)	0.00193381	0.00153176	0.00153175	0.00153541	0.00163849	0.00138965	0.00104719	0.00143649	0.00101692	0.00161857
unclassified_(derived_from_Bacteroidetes)	0.00232508	0.00326326	0.00205759	0.00293611	0.00338221	0.00222535	0.00203289	0.00167485	0.00222048	0.0023012
unclassified_(derived_from_Betaproteobacteria)	0.000126846	0.000115595	0.000119623	0.000128036	0.00010173	9.98056e-05	9.53905e-05	9.70166e-05	0.000110311	0.000108494
unclassified_(derived_from_Candidatus_Poribacteria)	3.299e-05	3.24771e-05	2.79451e-05	4.55119e-05	4.10287e-05	3.5685e-05	2.82917e-05	2.31443e-05	3.42106e-05	3.31149e-05
unclassified_(derived_from_Cyanobacteria)	0.000144245	0.000138003	0.000152449	0.000166716	0.00014826	0.000156052	0.0001355	0.00014372	0.000175867	0.00014478
unclassified_(derived_from_Dehalococcoidetes)	0.000985958	0.000973426	0.000908244	0.00114468	0.000984817	0.000999619	0.00090999	0.000925535	0.000997895	0.000945828
unclassified_(derived_from_Deltaproteobacteria)	0.000287431	0.000371069	0.000273176	0.000397718	0.000367705	0.000314791	0.000270849	0.000291879	0.000329613	0.000330473
unclassified_(derived_from_Elusimicrobia)	0.000250949	0.000226649	0.000215194	0.000196196	0.000177252	0.000177363	0.000152925	0.000149284	0.000205149	0.000153254
unclassified_(derived_from_Epsilonproteobacteria)	0.000447517	0.000469685	0.000412553	0.000491755	0.000481666	0.000452406	0.000431586	0.000402924	0.00045276	0.000429038
unclassified_(derived_from_Flavobacteria)	0.00090682	0.0012904	0.000807096	0.00119052	0.00137284	0.000792008	0.000782803	0.000745294	0.000870851	0.000858128
unclassified_(derived_from_Gammaproteobacteria)	0.000783279	0.000679749	0.000714371	0.000737497	0.000610447	0.000611395	0.000581256	0.000510773	0.000605418	0.000586035
unclassified_(derived_from_Lentisphaerae)	0.00286371	0.00516376	0.00306983	0.00567828	0.0045501	0.00555493	0.00519936	0.00581543	0.00646677	0.00779697
unclassified_(derived_from_Opitutae)	0.00138595	0.00162613	0.00132632	0.00171401	0.00164089	0.00151902	0.00144212	0.00163022	0.00174359	0.00183224
unclassified_(derived_from_Proteobacteria)	0.000305329	0.000355521	0.000284563	0.000396104	0.000340331	0.000354601	0.000330687	0.000320942	0.000377119	0.000383551
unclassified_(derived_from_Spartobacteria)	0.000232552	0.000360605	0.000224374	0.000434784	0.000346738	0.000316166	0.000284719	0.000295016	0.00039878	0.000446401
Verrucomicrobiales	0.0017766	0.00234136	0.00173132	0.00277999	0.00233365	0.00213673	0.00205888	0.00203676	0.00263645	0.00281763
Vibrionales	0.00478711	0.00293341	0.00416672	0.00319127	0.0020946	0.00243833	0.00236458	0.00200687	0.00231658	0.00215767
Xanthomonadales	0.00098072	0.000964788	0.000934388	0.00100309	0.000940682	0.00121817	0.000961015	0.0008255	0.00106202	0.000929557

## Sheet: Bacterial_Genus
Genus	C1	C2	C3	C4	C5	HD1	HD2	HD3	HD4	HD5
Abiotrophia	0.00138608	0.00150022	0.00127571	0.00171175	0.00147004	0.00184681	0.00174407	0.00193495	0.00188496	0.00172811
Acaryochloris	0.000144245	0.000138003	0.000152449	0.000166716	0.00014826	0.000156052	0.0001355	0.00014372	0.000175867	0.00014478
Acetivibrio	0.000825935	0.000966713	0.000792164	0.00105275	0.00101019	0.00106943	0.000927065	0.00095229	0.00102191	0.000941565
Acetobacter	5.58772e-05	4.70869e-05	5.1068e-05	5.26131e-05	5.53952e-05	4.18096e-05	3.77556e-05	3.23191e-05	4.68748e-05	4.30962e-05
Acetohalobium	0.000235483	0.000278523	0.000228383	0.00031939	0.000299367	0.000276293	0.000268746	0.000241979	0.000308755	0.000274069
Acholeplasma	0.000602738	0.00117589	0.000721866	0.00108341	0.00104422	0.000746948	0.000655265	0.000456256	0.000743693	0.000537324
Achromobacter	9.23595e-05	8.81028e-05	9.05746e-05	0.00010641	9.05349e-05	0.000135928	9.92962e-05	8.86705e-05	9.54114e-05	9.25346e-05
Acidaminococcus	0.00370261	0.0041359	0.00340849	0.00383973	0.00324457	0.00313041	0.00359394	0.00347437	0.00428801	0.00375825
Acidimicrobium	3.29276e-05	3.78571e-05	3.28253e-05	4.14772e-05	4.45879e-05	3.59975e-05	2.80914e-05	3.46277e-05	3.47263e-05	4.06528e-05
Acidiphilium	0.00014119	0.000137608	0.000126305	0.000142991	0.000136288	0.000124741	0.000110763	0.000112288	0.000132544	0.000134071
Acidithiobacillus	0.000164825	0.000157943	0.000149079	0.000161605	0.000150848	0.000158177	0.000137052	0.000125252	0.000158618	0.000134123
Acidobacterium	0.000272588	0.000300784	0.000251738	0.000340694	0.000334571	0.00029073	0.000253373	0.000281816	0.000314084	0.000335152
Acidothermus	0.000105892	0.00011594	9.33633e-05	0.000131156	0.000120886	0.000111305	0.000102651	0.000123061	0.000112087	0.000122634
Acidovorax	0.000350418	0.00038326	0.000351783	0.000408639	0.000355474	0.000391785	0.000363435	0.000349591	0.000387663	0.000380483
Acinetobacter	0.000597437	0.000535132	0.000545307	0.000574601	0.00050904	0.000558024	0.000517262	0.000484728	0.000566394	0.000478061
Actinobacillus	0.00126011	0.00103695	0.00111234	0.00110127	0.000900236	0.000843317	0.000882099	0.000856517	0.000927009	0.00087939
Actinomyces	0.000243029	0.000277931	0.0002425	0.0002926	0.000266039	0.000289918	0.000268195	0.000268971	0.000290819	0.00030604
Actinosynnema	9.52906e-05	0.000105921	9.15623e-05	0.000116362	0.000116097	0.000107618	0.000101449	0.000114893	0.000108591	0.000112029
Aerococcus	0.000101153	0.000139237	0.000103821	0.00013815	0.000121662	0.00011393	0.000106957	9.46489e-05	0.00011266	0.000104491
Aeromicrobium	1.64015e-05	1.93974e-05	1.51635e-05	2.05503e-05	2.01261e-05	1.87487e-05	1.31694e-05	1.74618e-05	1.48991e-05	1.86629e-05
Aeromonas	0.00214572	0.00091163	0.00179354	0.00105872	0.000401615	0.000666142	0.000640693	0.000517698	0.000550234	0.000509824
Afipia	1.83971e-05	1.66828e-05	1.7778e-05	2.02275e-05	1.99966e-05	1.81238e-05	1.74257e-05	1.4739e-05	2.01711e-05	1.51798e-05
Aggregatibacter	0.000312251	0.0002112	0.000279393	0.000228689	0.000151495	0.000172676	0.000178663	0.000135906	0.00016687	0.000148315
Agrobacterium	0.00024465	0.000233016	0.000221295	0.000263388	0.000250443	0.000226609	0.000213414	0.000216467	0.0002538	0.000238926
Ahrensia	2.35108e-05	2.35434e-05	2.09152e-05	2.61451e-05	2.75034e-05	2.11235e-05	1.53226e-05	1.65147e-05	1.96553e-05	2.36015e-05
Akkermansia	0.00103741	0.00126597	0.00100079	0.00136789	0.00131525	0.00117742	0.00114459	0.00108553	0.00135364	0.00131976
Albidiferax	0.000170438	0.00016974	0.000158956	0.000198133	0.000211615	0.000187237	0.000180916	0.000166509	0.000177815	0.000168486
Alcanivorax	0.000190706	0.000175959	0.000176734	0.000181079	0.000143924	0.000145428	0.000138404	0.000123121	0.000138332	0.00013875
Algoriphagus	0.000589891	0.000901216	0.000524043	0.000837666	0.000992389	0.000527151	0.000547957	0.000491298	0.00061241	0.000580992
Alicycliphilus	3.18051e-05	4.32864e-05	2.7887e-05	3.70658e-05	2.80859e-05	3.46851e-05	3.23977e-05	2.3973e-05	3.34656e-05	3.36348e-05
Alicyclobacillus	0.000350542	0.000425016	0.000328776	0.000464802	0.000455845	0.000412409	0.00038722	0.000397005	0.00041769	0.000425815
Aliivibrio	0.000636975	0.000363467	0.000551639	0.000435698	0.000283318	0.000307354	0.00031256	0.000271635	0.000298154	0.000264659
Alistipes	0.00329395	0.00424873	0.00292453	0.00408504	0.00439712	0.00249551	0.00243153	0.00267379	0.00296709	0.00299329
Alkalilimnicola	0.000166197	0.000162682	0.000147569	0.000185275	0.000145218	0.000155302	0.000144413	0.000144312	0.00015581	0.000172593
Alkaliphilus	0.00276717	0.00328266	0.00261324	0.00364041	0.00341295	0.00332221	0.003093	0.00335533	0.00341521	0.0033014
Allochromatium	0.00014331	0.000137213	0.000127757	0.000156602	0.000125869	0.000131928	0.000119927	0.000130165	0.000139421	0.000137918
Alteromonas	0.0003072	0.00019891	0.000256793	0.000212604	0.000151172	0.000157739	0.000155729	0.000132591	0.000142974	0.000142025
Aminobacterium	0.000165886	0.000242542	0.000152623	0.000273771	0.000246884	0.000194049	0.000212613	0.000209246	0.000210306	0.000245996
Aminomonas	8.54996e-05	9.41244e-05	7.14604e-05	0.000103558	9.39647e-05	8.28693e-05	7.5361e-05	7.82526e-05	9.01967e-05	8.89476e-05
Ammonifex	0.000210849	0.000256016	0.000201193	0.000305188	0.000272252	0.000245358	0.000237149	0.000239967	0.000280045	0.000265699
Amycolatopsis	9.13617e-05	9.47167e-05	8.84831e-05	0.000109691	0.000108914	9.63683e-05	9.39884e-05	0.000110276	0.000108706	9.91887e-05
Anabaena	0.000320296	0.000319342	0.000301935	0.000382655	0.000355409	0.000333602	0.000309656	0.000310939	0.000346346	0.000339051
Anaerobaculum	9.16112e-05	0.000108784	8.51134e-05	0.000136697	0.000126775	0.000109492	9.74936e-05	9.53001e-05	0.000114494	0.000112913
Anaerococcus	0.0010727	0.00129188	0.0010252	0.00140942	0.00132075	0.00120304	0.00110478	0.00102551	0.001167	0.00110906
Anaerofustis	0.000426687	0.000541499	0.000421791	0.00059187	0.000551169	0.000549462	0.000485164	0.000473008	0.000532871	0.000494176
Anaeromyxobacter	0.00074056	0.000914394	0.00068021	0.000924171	0.000910331	0.000757635	0.000735984	0.000717592	0.00089618	0.000856257
Anaerostipes	0.00077935	0.000849983	0.000723493	0.000907064	0.000810542	0.000965683	0.000861418	0.000954776	0.000963283	0.000865094
Anaerotruncus	0.00105082	0.00153511	0.000991731	0.00162025	0.00157507	0.0013809	0.00124859	0.00153232	0.0014051	0.00151757
Anoxybacillus	0.000438287	0.000560156	0.000445669	0.000539902	0.000553499	0.000498841	0.000429182	0.000377886	0.00045362	0.00038485
Aquifex	0.000257122	0.000326252	0.000250344	0.000355595	0.000327647	0.000279418	0.000263788	0.000238961	0.000312766	0.00029793
Arcanobacterium	0.00020268	0.000242739	0.000191026	0.00029416	0.000291407	0.000252795	0.000247665	0.000287617	0.000277295	0.000295955
Arcobacter	0.000287743	0.000339282	0.000280148	0.000323479	0.000287654	0.000277418	0.000277609	0.000261572	0.000294715	0.000261852
Aromatoleum	0.000196319	0.000210855	0.000186029	0.000229873	0.00021155	0.000175113	0.00018362	0.000188824	0.000197126	0.000192555
Arthrobacter	0.000282629	0.000312037	0.000257838	0.000343276	0.000339295	0.000338914	0.000316266	0.000349532	0.000332479	0.000327198
Arthrospira	9.88453e-05	9.94057e-05	9.93474e-05	0.000129381	0.000111761	0.00010668	9.55908e-05	9.14525e-05	0.000105898	0.000103659
Asticcacaulis	0.000146366	0.000166976	0.00014356	0.000178228	0.000168386	0.000159301	0.00014947	0.000145436	0.000170537	0.000168226
Atopobium	0.00152303	0.00246204	0.00138982	0.0025427	0.00223626	0.00260782	0.00267789	0.00206339	0.00198221	0.00332106
Aurantimonas	5.72492e-05	5.37501e-05	4.80469e-05	5.6056e-05	5.26772e-05	5.74335e-05	4.93727e-05	4.70581e-05	5.58143e-05	5.70283e-05
Azoarcus	0.000197441	0.000200786	0.000184287	0.000212873	0.000177834	0.000190299	0.000188377	0.000213863	0.000219704	0.000187461
Azorhizobium	9.76604e-05	9.94057e-05	8.70306e-05	0.000114694	0.000103542	9.49934e-05	9.7143e-05	9.32875e-05	0.000105669	0.000102256
Azospirillum	0.000160896	0.000118211	0.000130372	0.000137612	0.000131822	0.000130429	9.93463e-05	0.000107494	0.00013031	0.000131732
Azotobacter	0.000105705	9.45687e-05	0.000101439	0.000102536	9.77828e-05	9.4181e-05	9.21357e-05	8.95584e-05	9.76463e-05	9.89808e-05
Bacillus	0.00818813	0.0101594	0.00814178	0.0102615	0.00971849	0.00956628	0.00868904	0.00791529	0.00909503	0.00840157
Bacteroides	0.151482	0.143664	0.145182	0.148968	0.154093	0.146427	0.151525	0.147889	0.146462	0.156599
Bartonella	0.000133644	0.000124578	0.000121715	0.000128574	0.000123215	0.000107055	8.57763e-05	7.6536e-05	0.000116041	0.000104075
Basfia	0.000533141	0.000375708	0.000488603	0.000400946	0.000328618	0.000368037	0.000375303	0.000315437	0.000376603	0.000355322
Bdellovibrio	0.000266352	0.00030182	0.000246567	0.000294805	0.000305838	0.00024692	0.000239853	0.000232509	0.000267897	0.000265439
Beggiatoa	8.35664e-05	9.85172e-05	8.20342e-05	9.99002e-05	9.68768e-05	9.3681e-05	8.65775e-05	7.12679e-05	9.44372e-05	8.39569e-05
Beijerinckia	5.00151e-05	4.70869e-05	4.28181e-05	5.56257e-05	4.84708e-05	4.44344e-05	4.34139e-05	3.67586e-05	5.1058e-05	4.56954e-05
Bermanella	6.55435e-05	4.77779e-05	5.96665e-05	4.74486e-05	3.24217e-05	3.6435e-05	3.41002e-05	2.97739e-05	3.42106e-05	3.2699e-05
Beutenbergia	8.51254e-05	0.000101972	8.20342e-05	0.000116792	0.000117779	9.49934e-05	9.12844e-05	0.000108678	0.000108076	0.000109742
Bifidobacterium	0.00255121	0.00299959	0.002402	0.00314576	0.00299218	0.00302454	0.00287614	0.00288256	0.00296566	0.00301106
Blastopirellula	0.000269283	0.000409863	0.000252668	0.000535814	0.000437661	0.000390098	0.000371697	0.000385462	0.000415512	0.000397535
Blattabacterium	0.000138009	0.000182277	0.000119856	0.000180649	0.000188641	0.00010868	0.000104404	9.22221e-05	0.000125038	0.000128353
Blautia	0.00202985	0.00221935	0.00187232	0.00245485	0.00220105	0.00278406	0.00247955	0.00281792	0.002811	0.00250888
Bordetella	0.000302024	0.000307052	0.000282298	0.000352959	0.000308427	0.000319228	0.000293082	0.000273647	0.000311334	0.000309107
Borrelia	0.000317864	0.000467809	0.000306583	0.00037012	0.000336513	0.000330602	0.000290328	0.000288327	0.000374082	0.000340766
Brachybacterium	7.20292e-05	8.64247e-05	7.14023e-05	9.22611e-05	8.82699e-05	7.80571e-05	7.91666e-05	8.70723e-05	7.94236e-05	8.83757e-05
Brachyspira	0.00126977	0.00151729	0.00119298	0.00156354	0.00149444	0.00136766	0.00130477	0.00126181	0.00148309	0.0014256
Bradyrhizobium	0.000399185	0.000407149	0.000376765	0.000468138	0.000426336	0.000443032	0.000420219	0.000427548	0.000451786	0.000439071
Brevibacillus	0.000397876	0.000496239	0.000395124	0.000511121	0.000493315	0.000450781	0.000419768	0.000405647	0.000472358	0.000425815
Brevibacterium	8.60609e-05	9.14098e-05	8.25571e-05	9.37674e-05	0.000102054	8.56191e-05	7.99177e-05	8.9736e-05	9.69586e-05	9.08191e-05
Brevundimonas	8.99274e-05	8.06499e-05	7.94198e-05	9.11852e-05	8.73639e-05	0.000143115	0.000110262	7.68912e-05	0.000118505	8.17735e-05
Brucella	0.000142	0.0001344	0.000128803	0.000148371	0.0001447	0.000132616	0.000119977	0.000115485	0.000134951	0.000135371
Buchnera	0.000125724	8.6326e-05	0.000109631	9.1777e-05	6.18019e-05	6.4683e-05	6.06393e-05	5.06689e-05	6.18312e-05	5.54168e-05
Bulleidia	0.000400557	0.000646088	0.000418769	0.000658954	0.00062669	0.000522026	0.000442952	0.000411566	0.000500724	0.000473694
Burkholderia	0.00104689	0.00107436	0.000974882	0.00118293	0.00108144	0.00108299	0.00101945	0.0009604	0.00112047	0.00111114
Butyrivibrio	0.0131073	0.0121265	0.0124241	0.0163012	0.0130192	0.0195495	0.0180064	0.0249475	0.0199818	0.0174071
Caldanaerobacter	0.00160229	0.0018895	0.00148196	0.00210603	0.00201526	0.00184756	0.00169459	0.00177797	0.00189046	0.00180993
Caldicellulosiruptor	0.00237279	0.00285345	0.00228191	0.00310175	0.00287932	0.00290599	0.0025837	0.00283088	0.00293592	0.00283395
Calditerrivibrio	0.000185405	0.000235385	0.000169181	0.000236866	0.000248502	0.000198174	0.000167897	0.000158518	0.000198043	0.000178363
Caminibacter	4.95786e-05	4.99003e-05	4.37477e-05	6.08977e-05	5.02828e-05	4.18096e-05	4.25627e-05	3.32662e-05	4.33219e-05	4.66832e-05
Campylobacter	0.00135839	0.00155031	0.00127345	0.00156381	0.00137854	0.00133097	0.00130858	0.00105268	0.00137203	0.00121766
Candidatus_Accumulibacter	0.000126846	0.000115595	0.000119623	0.000128036	0.00010173	9.98056e-05	9.53905e-05	9.70166e-05	0.000110311	0.000108494
Candidatus_Amoebophilus	0.000317802	0.000476545	0.000287526	0.000391155	0.000490144	0.000312416	0.000301494	0.000224932	0.000330931	0.000315605
Candidatus_Azobacteroides	0.000763821	0.000990552	0.000696419	0.000895821	0.001003	0.00065158	0.000661674	0.00061726	0.000709311	0.000773755
Candidatus_Blochmannia	4.2781e-05	3.06015e-05	3.90999e-05	3.69045e-05	2.17439e-05	2.55607e-05	2.33344e-05	1.82313e-05	2.45835e-05	2.30297e-05
Candidatus_Cloacamonas	0.000196443	0.000310408	0.000175746	0.000311375	0.000373335	0.000208986	0.000190781	0.000164141	0.000224747	0.000225618
Candidatus_Desulforudis	0.000295725	0.000356656	0.000278812	0.000397073	0.000369258	0.000354475	0.000344658	0.000348289	0.000401129	0.000377676
Candidatus_Hamiltonella	6.04921e-05	3.55373e-05	5.1068e-05	3.93791e-05	2.61445e-05	2.49358e-05	2.46864e-05	1.88824e-05	2.58442e-05	2.65127e-05
Candidatus_Koribacter	0.000474707	0.000516426	0.000433468	0.000550447	0.000530784	0.000481967	0.000452667	0.000469516	0.000525766	0.000533789
Candidatus_Pelagibacter	7.49603e-05	7.6109e-05	7.16928e-05	8.08025e-05	8.0763e-05	6.61204e-05	5.31282e-05	4.7946e-05	6.60144e-05	5.8276e-05
Candidatus_Phytoplasma	0.000183784	0.00035636	0.000217112	0.000282916	0.000269145	0.000234796	0.00020395	0.000119924	0.000212083	0.000149199
Candidatus_Protochlamydia	0.000164701	0.000218406	0.000152449	0.000225085	0.000198542	0.000194924	0.000167997	0.000161122	0.00021065	0.000209346
Candidatus_Puniceispirillum	4.73335e-05	3.67219e-05	3.81703e-05	4.62113e-05	3.98638e-05	4.2997e-05	3.19971e-05	3.43317e-05	3.79353e-05	3.52983e-05
Candidatus_Regiella	4.02241e-05	1.75712e-05	3.72407e-05	2.23794e-05	1.08072e-05	1.41865e-05	1.41208e-05	9.35243e-06	1.03147e-05	1.07091e-05
Candidatus_Riesia	8.35664e-06	8.24268e-06	8.1337e-06	9.57579e-06	5.5654e-06	6.18707e-06	4.65686e-06	3.78832e-06	4.06859e-06	3.74297e-06
Candidatus_Solibacter	0.000986644	0.00102224	0.000923872	0.00107685	0.00108435	0.00102237	0.000956408	0.00112691	0.00110557	0.00109357
Candidatus_Sulcia	5.05764e-05	7.13214e-05	4.63621e-05	6.57932e-05	6.97617e-05	4.11222e-05	4.44655e-05	3.65218e-05	5.28917e-05	4.65272e-05
Capnocytophaga	0.00242505	0.00327318	0.00221609	0.00307265	0.00338486	0.00208517	0.00208387	0.00194282	0.0023556	0.00225374
Carboxydothermus	0.000877696	0.00098458	0.000822724	0.00105818	0.000987082	0.000948247	0.00091675	0.000900615	0.00104282	0.000954198
Cardiobacterium	6.53564e-05	6.87548e-05	5.24043e-05	5.82079e-05	4.84708e-05	4.49969e-05	4.34139e-05	4.59926e-05	4.77344e-05	4.7151e-05
Carnobacterium	9.51035e-05	0.000125071	9.14461e-05	0.000113403	0.000108396	0.000111555	9.39884e-05	8.69539e-05	0.000102001	9.12869e-05
Catenibacterium	0.000874391	0.00145604	0.000915274	0.00128902	0.00129195	0.00104793	0.000870081	0.000764768	0.000962251	0.000882718
Catenulispora	0.000103959	0.000120383	9.92312e-05	0.000130188	0.000138359	0.000117867	0.000102451	0.00010998	0.00012286	0.000127989
Catonella	0.000101402	0.00013208	0.000101904	0.000135998	0.000129622	0.000120804	0.00010871	0.00010193	0.00011117	0.000110418
Caulobacter	0.000530584	0.000506456	0.000481167	0.000541785	0.000559258	0.00057796	0.000498484	0.000482183	0.000557512	0.000525888
Cellulomonas	9.99678e-05	9.95538e-05	9.25499e-05	9.69414e-05	9.92065e-05	0.000130804	0.000115771	0.000123061	0.000115583	0.000116448
Cellulosilyticum	0.000853811	0.0010749	0.000818425	0.00111988	0.00108021	0.0010843	0.000967775	0.00108583	0.00112305	0.00103015
Cellvibrio	0.000359211	0.000307447	0.000319655	0.000328912	0.000309592	0.000313041	0.000303697	0.000276962	0.000314313	0.000318205
Chelativorans	0.000156094	0.000159868	0.000140597	0.000161013	0.000156025	0.000145552	0.000131494	0.000136972	0.00014773	0.000155281
Chitinophaga	0.00232583	0.00276263	0.00216118	0.00268633	0.00296494	0.00201286	0.00202739	0.00196727	0.00223859	0.0021179
Chlamydia	9.41057e-05	0.000118359	8.76697e-05	0.000118299	9.84947e-05	9.98056e-05	9.02329e-05	8.49414e-05	0.000108763	0.000113225
Chlamydophila	0.000130276	0.000159029	0.000124271	0.000174086	0.000166315	0.000139365	0.000126336	0.000119214	0.000154779	0.000164639
Chlorobaculum	0.000581535	0.000702404	0.000535256	0.000704735	0.000679885	0.000595709	0.000572193	0.00051172	0.000642036	0.000629443
Chlorobium	0.00184046	0.00208703	0.0017032	0.00212184	0.00219231	0.00185375	0.00174242	0.00176891	0.00198777	0.00194848
Chloroflexus	0.000412219	0.000469487	0.000393555	0.000555181	0.000499204	0.000450406	0.000452116	0.00047283	0.000486512	0.000506393
Chloroherpeton	0.000444523	0.000499249	0.000425044	0.000512843	0.000528584	0.000409722	0.00038722	0.000363975	0.000456771	0.000421864
Chromobacterium	0.000247082	0.000253401	0.000223851	0.000261935	0.000233488	0.000211423	0.000214616	0.000199834	0.000237583	0.000234664
Chromohalobacter	0.000174741	0.000163472	0.000158491	0.000177959	0.00016295	0.000162676	0.000154678	0.000143128	0.000166927	0.000163911
Chryseobacterium	0.000565071	0.000709364	0.000511203	0.000680742	0.00078511	0.000479717	0.00046829	0.000473777	0.000537456	0.000563265
Chthoniobacter	0.000232552	0.000360605	0.000224374	0.000434784	0.000346738	0.000316166	0.000284719	0.000295016	0.00039878	0.000446401
Citreicella	1.85218e-05	1.58437e-05	1.31301e-05	1.80757e-05	1.85082e-05	1.61864e-05	1.17173e-05	1.24304e-05	1.72485e-05	1.8039e-05
Citrobacter	0.000236418	0.000214902	0.000219494	0.000226753	0.000188253	0.000196799	0.000184872	0.000185746	0.000188989	0.000195882
Citromicrobium	2.24507e-05	1.83116e-05	2.40525e-05	2.29711e-05	2.27793e-05	1.91862e-05	1.52224e-05	1.81721e-05	1.98272e-05	1.8299e-05
Clavibacter	9.35444e-05	0.000108882	9.77787e-05	0.000129596	0.000110855	0.000155239	0.000151373	0.000198295	0.000125496	0.00012331
Clostridium	0.0485075	0.0569231	0.0933927	0.0597288	0.0561331	0.060272	0.0545477	0.0672346	0.0604596	0.056938
Collinsella	0.000687552	0.000991293	0.000638612	0.00109675	0.000973622	0.00107243	0.00106978	0.000901325	0.000916351	0.00130957
Colwellia	0.000351041	0.000265197	0.0003085	0.000266239	0.000214721	0.000222047	0.000216669	0.000188883	0.000206581	0.000186577
Comamonas	6.19264e-05	6.7274e-05	5.8795e-05	7.21412e-05	6.10253e-05	8.64315e-05	6.68484e-05	5.14976e-05	7.30628e-05	6.16031e-05
Conexibacter	0.000113064	0.000134696	9.94636e-05	0.000136267	0.000128781	0.00011468	0.000112265	0.000121049	0.000128189	0.00013246
Congregibacter	9.7598e-05	9.12617e-05	8.6682e-05	9.52199e-05	8.40635e-05	8.77439e-05	8.29722e-05	7.4701e-05	8.5154e-05	8.49447e-05
Coprobacillus	0.00047452	0.000752008	0.000507427	0.000719206	0.000701888	0.000557836	0.000472997	0.000390079	0.000494191	0.00045815
Coprococcus	0.00248654	0.00266436	0.00228249	0.00269558	0.002501	0.00315128	0.00272767	0.0032363	0.00317373	0.00293225
Coprothermobacter	0.000141377	0.000160214	0.00012584	0.000187481	0.000175828	0.00014024	0.000134598	0.000151888	0.000156154	0.000150862
Coraliomargarita	0.000259056	0.000396833	0.000247265	0.000423003	0.000367187	0.00035435	0.000315815	0.000315378	0.000407605	0.000455187
Corynebacterium	0.000591824	0.000734832	0.0005779	0.00072421	0.00069244	0.000651268	0.000603288	0.000581626	0.000642093	0.000680545
Coxiella	0.00015597	0.000157697	0.000139725	0.000171719	0.00015609	0.000130616	0.000130692	0.000116195	0.000138504	0.000137294
Croceibacter	0.000817516	0.00119968	0.000738192	0.00111779	0.00136715	0.00075576	0.000763574	0.000662483	0.000816641	0.000790599
Crocosphaera	0.000123728	0.000124677	0.00011271	0.000144282	0.00012548	0.000132678	0.000119726	0.000117734	0.000142573	0.000123882
Cronobacter	0.000266602	0.000196047	0.000239537	0.000241439	0.000194595	0.000197424	0.000204051	0.000159169	0.000177471	0.000152474
Cryptobacterium	0.000560144	0.000676837	0.000538974	0.000755842	0.000669078	0.000733074	0.000771286	0.000642358	0.000720542	0.000764346
Cupriavidus	0.000340502	0.000348019	0.000311288	0.000365763	0.000334571	0.000324478	0.000328333	0.000304842	0.000358724	0.000344249
Cyanobium	1.58402e-05	2.19147e-05	1.92304e-05	2.43698e-05	2.56914e-05	2.14985e-05	1.68748e-05	2.17237e-05	2.24632e-05	2.64607e-05
Cyanothece	0.0008535	0.000865678	0.000777292	0.00105054	0.000991871	0.000903875	0.00083568	0.00076169	0.000920649	0.000910478
Cylindrospermopsis	4.22197e-05	3.68699e-05	3.86932e-05	5.46573e-05	5.25478e-05	4.06847e-05	3.63535e-05	4.07837e-05	4.42388e-05	4.60593e-05
Cytophaga	0.00220403	0.00302398	0.00199113	0.00277865	0.00336441	0.00195218	0.00197025	0.0017521	0.00216105	0.00199953
Dechloromonas	0.000261238	0.000262877	0.000239363	0.000271296	0.000251349	0.000245608	0.000245612	0.000233337	0.000257124	0.000245996
Deferribacter	0.000227251	0.00029259	0.000216821	0.000299862	0.000273481	0.000240108	0.000225783	0.000204274	0.000264287	0.000233728
Dehalococcoides	0.000773488	0.000767852	0.000709549	0.00089652	0.000752494	0.000767009	0.000688664	0.000728246	0.000760885	0.000721718
Dehalogenimonas	0.000212471	0.000205573	0.000198695	0.000248164	0.000232323	0.000232609	0.000221326	0.000197289	0.00023701	0.00022411
Deinococcus	0.000377608	0.0004531	0.00034516	0.000470128	0.000451768	0.00039241	0.000372749	0.000393631	0.000434709	0.000446349
Delftia	8.43147e-05	0.000105131	8.09303e-05	0.000112596	9.66827e-05	0.000127929	0.00010841	8.09755e-05	0.000115181	0.000101528
Denitrovibrio	0.000335887	0.000379459	0.000321165	0.000403098	0.000380065	0.000371974	0.000355924	0.0002962	0.000406115	0.000375181
Dermacoccus	1.69627e-05	1.80154e-05	1.5454e-05	1.86674e-05	1.63079e-05	1.75613e-05	1.29691e-05	1.82905e-05	1.57586e-05	1.92347e-05
Desulfarculus	0.000165574	0.000208387	0.000157678	0.000226914	0.00020812	0.000193799	0.000174407	0.000182787	0.000212713	0.0002173
Desulfatibacillum	0.000439472	0.000539278	0.00040808	0.000548564	0.000505028	0.00046278	0.000438796	0.000456671	0.000539576	0.000513411
Desulfitobacterium	0.00271884	0.00318459	0.00261591	0.00343959	0.00317616	0.00325071	0.00312725	0.00327069	0.00332146	0.00337569
Desulfobacterium	0.000281569	0.000370674	0.000264694	0.000386206	0.000380712	0.000320978	0.000309255	0.00028152	0.000333052	0.00032829
Desulfococcus	0.000460862	0.000532615	0.000438232	0.000642223	0.000501857	0.000564899	0.000501689	0.000452054	0.00062622	0.000528903
Desulfohalobium	0.000149048	0.000193777	0.00014112	0.000209753	0.000187929	0.0001788	0.00017646	0.000160885	0.000210879	0.000205967
Desulfomicrobium	0.000264481	0.00032023	0.000244708	0.000355757	0.000326935	0.000306729	0.000297037	0.000288682	0.000327551	0.000331721
Desulfonatronospira	9.92818e-05	0.000114361	0.000107713	0.000143314	0.000145542	0.000113742	0.000100097	9.53001e-05	0.000129393	0.000109118
Desulfotalea	0.000545551	0.000629306	0.000528284	0.000638135	0.000592974	0.0005464	0.000537241	0.000537232	0.000617853	0.000583696
Desulfotomaculum	0.001821	0.00208125	0.00175607	0.00229356	0.00208677	0.00196855	0.00196129	0.00193506	0.00220713	0.00201996
Desulfovibrio	0.00262161	0.00306277	0.00253464	0.004202	0.00354943	0.00288811	0.00342104	0.00279691	0.00299271	0.003059
Desulfurispirillum	0.000132397	0.000160856	0.000123226	0.000171665	0.000153372	0.000138615	0.000131694	0.000125192	0.000150825	0.000150603
Desulfurivibrio	0.000174866	0.000238988	0.000165637	0.000240148	0.000215886	0.000205923	0.000200746	0.000209305	0.000225549	0.000233572
Desulfuromonas	0.000286246	0.0003418	0.00027213	0.000357048	0.000345832	0.000304229	0.000295385	0.000278856	0.000323597	0.000322467
Dethiobacter	0.000196069	0.000228673	0.000184461	0.000281625	0.000241513	0.000233859	0.00021046	0.0002331	0.000243543	0.000245165
Dethiosulfovibrio	0.000307138	0.000394612	0.000277476	0.000422518	0.000391325	0.000339102	0.000366339	0.000361489	0.000372592	0.00039977
Dialister	0.000586087	0.000670125	0.000547282	0.00060973	0.000506063	0.000492528	0.000565933	0.000560909	0.000665932	0.000591546
Dichelobacter	0.000125474	0.000147036	0.000117532	0.000117492	0.000105807	9.81807e-05	9.55908e-05	8.63028e-05	0.000106127	9.44061e-05
Dickeya	0.000321731	0.00020888	0.000284447	0.000234876	0.000160555	0.000191862	0.000195588	0.000166509	0.00019386	0.000187513
Dictyoglomus	0.000523599	0.00058676	0.0004832	0.000654543	0.000612324	0.000579897	0.000553115	0.000577838	0.000606278	0.000589362
Dinoroseobacter	6.11781e-05	6.20915e-05	5.46701e-05	7.24102e-05	6.79497e-05	6.12458e-05	5.80355e-05	5.15567e-05	7.08852e-05	6.5658e-05
Dokdonia	0.000606168	0.000894947	0.000547166	0.000780534	0.000984494	0.000557024	0.000560776	0.000486681	0.000613556	0.000583384
Dorea	0.00180029	0.00193945	0.00163702	0.00213519	0.0019598	0.00242677	0.00223003	0.0025016	0.00247256	0.00225998
Dyadobacter	0.00171355	0.00213954	0.00156667	0.0019781	0.00222415	0.00152302	0.0015264	0.00146141	0.00164612	0.00164457
Edwardsiella	0.000264918	0.000177341	0.000239596	0.000183285	0.000112732	0.000134866	0.000137853	0.000122825	0.000128705	0.000133603
Eggerthella	0.00161402	0.00201116	0.00153088	0.00229222	0.00209272	0.00224391	0.00238356	0.00208056	0.00222168	0.00237372
Ehrlichia	5.72492e-05	5.1381e-05	5.13585e-05	5.32048e-05	4.92473e-05	4.68093e-05	3.75553e-05	3.74689e-05	4.50984e-05	4.25243e-05
Eikenella	4.31552e-05	4.18057e-05	3.95066e-05	3.73886e-05	2.95743e-05	3.59975e-05	2.88925e-05	2.75837e-05	3.44398e-05	3.47265e-05
Elusimicrobium	0.00135103	0.000751219	0.0010274	0.00126137	0.00227942	0.000456344	0.000381161	0.000404581	0.00047763	0.00105942
Endoriftia	2.22636e-05	1.73244e-05	1.87075e-05	2.30787e-05	1.51431e-05	1.4999e-05	1.58233e-05	1.22529e-05	1.27215e-05	1.56477e-05
Enhydrobacter	6.03673e-05	5.8982e-05	8.38933e-05	7.49386e-05	5.88897e-05	6.70579e-05	6.04891e-05	4.26778e-05	5.21468e-05	4.68391e-05
Enterobacter	0.000424193	0.000325561	0.000375545	0.000375177	0.000290889	0.000331352	0.000328333	0.000265952	0.000305546	0.000275264
Enterococcus	0.00168417	0.00207108	0.00167322	0.00248906	0.00229696	0.00213204	0.00192513	0.00182325	0.00203991	0.00202131
Epulopiscium	0.000252882	0.000286914	0.000246858	0.00033483	0.000300855	0.000310541	0.000276858	0.000287972	0.000322049	0.000286701
Eremococcus	7.27152e-05	0.000102367	7.54691e-05	0.000104043	0.000103866	8.23693e-05	7.18558e-05	6.45199e-05	7.74752e-05	7.12724e-05
Erwinia	0.000205486	0.000141409	0.000185623	0.000154773	9.72004e-05	0.000125616	0.000121529	0.000111696	0.000118505	0.000112289
Erysipelothrix	0.000227313	0.000378916	0.000260395	0.000347795	0.000350038	0.000263857	0.000201847	0.000148514	0.00019959	0.000178727
Erythrobacter	0.000191454	0.000181438	0.0001686	0.000198025	0.000192136	0.000181238	0.000152825	0.00015982	0.000191339	0.000177583
Escherichia	0.000745549	0.000645939	0.000678641	0.000715172	0.000626496	0.000552212	0.000548558	0.00049485	0.000558715	0.00058905
Ethanoligenens	0.00179955	0.00265577	0.00163383	0.00269042	0.002563	0.00239377	0.00204521	0.00249136	0.00225263	0.00249474
Eubacterium	0.0207055	0.0227227	0.0189562	0.0233159	0.0211404	0.0273462	0.0246809	0.0270716	0.0271696	0.0249666
Exiguobacterium	0.000624316	0.000775897	0.000617755	0.000792316	0.000742593	0.000698827	0.000638991	0.000607257	0.000663353	0.000622997
Faecalibacterium	0.00248616	0.00304495	0.00233466	0.00372601	0.00351384	0.00341676	0.0031945	0.00370161	0.00338564	0.00380244
Ferrimonas	0.000224694	0.000123344	0.000190154	0.00013078	6.03134e-05	9.18687e-05	9.7143e-05	7.90813e-05	7.87932e-05	8.81678e-05
Fervidobacterium	0.000315993	0.000371513	0.000285725	0.000398417	0.000392943	0.000335039	0.000292781	0.000289274	0.00033225	0.000331253
Fibrobacter	0.0303927	0.028931	0.0287535	0.0175299	0.0161576	0.0167254	0.0257347	0.0155539	0.0259084	0.0171639
Filifactor	0.000227375	0.00027186	0.000211534	0.0002926	0.000284224	0.000280481	0.00023094	0.000258672	0.000273341	0.000243345
Finegoldia	0.000806727	0.000924611	0.000761954	0.000955535	0.000848141	0.000927373	0.000788261	0.000775127	0.000874748	0.000811653
Flavobacterium	0.00563493	0.00653763	0.00526332	0.00626682	0.00726207	0.00516577	0.00523851	0.00516408	0.00547031	0.0051901
Francisella	0.000552536	0.000571509	0.00052015	0.000556579	0.000519394	0.000576085	0.000514758	0.000393276	0.000513044	0.000452224
Frankia	0.000365135	0.000410702	0.000331739	0.000431771	0.000404915	0.000413784	0.000384366	0.000375459	0.000419409	0.000403929
Fulvimarina	3.81038e-05	2.68504e-05	3.43359e-05	2.87812e-05	2.52384e-05	2.82481e-05	2.00295e-05	1.85865e-05	2.41251e-05	3.13474e-05
Fusobacterium	0.00236381	0.00296781	0.00230102	0.00308131	0.00292565	0.00263713	0.00246934	0.00228738	0.00269089	0.00247322
Gallionella	8.88672e-05	8.71157e-05	7.90712e-05	9.31757e-05	8.3481e-05	7.88696e-05	7.41592e-05	6.12643e-05	8.09708e-05	7.37158e-05
Gardnerella	0.000329276	0.000365688	0.000313148	0.000410791	0.000380842	0.000366537	0.000337347	0.000349591	0.000346633	0.000324495
Gemella	0.000143684	0.000198565	0.000154947	0.000176614	0.000176734	0.000166864	0.000141759	0.000101574	0.000144005	0.000123934
Gemmata	9.23595e-05	0.000147726	8.69144e-05	0.00016026	0.000147095	0.000121179	0.000113617	0.0001217	0.00013667	0.00014426
Gemmatimonas	0.000106266	0.000144074	0.000109805	0.000155203	0.000139847	0.000122866	0.000112716	0.000113058	0.000135753	0.000138958
Geobacillus	0.00192284	0.00250681	0.0019278	0.00255684	0.00245706	0.00223097	0.00205132	0.00186948	0.00215968	0.00200218
Geobacter	0.00250587	0.00286189	0.00235802	0.00307937	0.00282593	0.00266388	0.00255752	0.00253143	0.00296033	0.00288619
Geodermatophilus	5.96813e-05	6.92483e-05	5.77493e-05	7.36475e-05	7.09265e-05	6.24957e-05	6.12402e-05	6.86634e-05	7.13437e-05	7.04926e-05
Gloeobacter	0.0002275	0.000238149	0.000203052	0.000299593	0.000262609	0.000220735	0.00019008	0.000206168	0.00022744	0.000247608
Gluconacetobacter	0.000102338	9.06201e-05	8.56944e-05	0.00011066	9.7071e-05	9.28686e-05	8.38234e-05	7.92589e-05	0.00010034	9.05071e-05
Gluconobacter	0.000122668	0.000112041	0.000106377	0.000132824	0.000115903	0.00010393	9.21357e-05	8.7901e-05	0.000115754	0.000114421
Gordonia	3.7979e-05	4.44216e-05	3.43359e-05	5.342e-05	4.56881e-05	4.69968e-05	4.38646e-05	4.34474e-05	5.15737e-05	4.60593e-05
Gramella	0.00174373	0.00249353	0.00158154	0.0023012	0.00275352	0.00156495	0.00161583	0.00140263	0.00171821	0.00162294
Granulibacter	0.000118053	0.00010755	0.000104344	0.000122064	0.000113314	0.000100868	8.65274e-05	8.46454e-05	0.000109394	0.00010158
Granulicatella	0.000220453	0.000316677	0.000225013	0.000300346	0.000300143	0.000296667	0.000254976	0.000222979	0.000259989	0.000240382
Haemophilus	0.00108979	0.000856103	0.000967097	0.00092089	0.000667654	0.000766635	0.000722113	0.000605363	0.0007002	0.000682624
Hahella	0.000342622	0.000315591	0.000318609	0.000316378	0.000261639	0.000269231	0.000247865	0.000249023	0.000299242	0.000275576
Halanaerobium	0.000241719	0.00030103	0.00023181	0.000319444	0.000295743	0.000269106	0.000248015	0.000231088	0.000282853	0.00026336
Haliangium	0.000186278	0.000221121	0.000175979	0.000228313	0.00021951	0.000206736	0.000191482	0.000190837	0.000224174	0.000218912
Halomonas	6.85993e-05	7.24566e-05	6.26876e-05	7.13881e-05	6.23843e-05	6.18082e-05	6.08897e-05	5.85415e-05	5.9539e-05	6.87251e-05
Halorhodospira	0.000141377	0.000140372	0.000127699	0.000146488	0.000132534	0.000128804	0.000124784	0.000118326	0.000135753	0.000127885
Halothermothrix	0.000562077	0.000659118	0.000545713	0.000710061	0.000652317	0.000612083	0.000592973	0.000562034	0.000662207	0.000635109
Halothiobacillus	8.17578e-05	6.87548e-05	7.7735e-05	8.19322e-05	6.18019e-05	6.68704e-05	6.35436e-05	6.41648e-05	6.88223e-05	6.80493e-05
Helicobacter	0.000832358	0.000927721	0.000786587	0.000928906	0.000890464	0.000792383	0.000769984	0.000651296	0.00083028	0.000718287
Heliobacterium	0.000844956	0.000971303	0.000803261	0.00100852	0.000950842	0.000873377	0.000917351	0.000856102	0.00097291	0.000885525
Herbaspirillum	6.57306e-05	6.69779e-05	6.41981e-05	7.4831e-05	6.1996e-05	5.55587e-05	5.08749e-05	5.38061e-05	5.48974e-05	6.11872e-05
Herminiimonas	0.000122169	0.000129514	0.00011852	0.000128466	0.000111632	0.000117242	0.000105305	8.94992e-05	0.000108133	0.000110782
Herpetosiphon	0.00022276	0.000242246	0.000206712	0.000279419	0.000239636	0.000234546	0.000223429	0.000240204	0.000245548	0.000251351
Hirschia	8.2132e-05	7.07784e-05	7.13442e-05	7.91886e-05	7.63625e-05	7.19325e-05	6.2492e-05	6.49935e-05	7.24325e-05	7.32999e-05
Histophilus	0.000331085	0.0002842	0.000295776	0.000275062	0.000209738	0.000233046	0.0002379	0.000199953	0.000221366	0.000219588
Holdemania	0.00222093	0.00315734	0.00221568	0.00329762	0.00317869	0.00282487	0.00246488	0.00244826	0.00262018	0.00258754
Hydrogenivirga	7.68312e-05	9.27424e-05	6.83231e-05	0.000100062	9.06643e-05	7.82446e-05	7.12048e-05	6.78347e-05	8.54978e-05	7.9954e-05
Hydrogenobacter	6.26124e-05	7.57635e-05	6.06542e-05	8.66125e-05	7.80451e-05	6.59954e-05	5.86363e-05	5.90742e-05	7.13437e-05	6.31107e-05
Hydrogenobaculum	9.66626e-05	0.000108833	8.6682e-05	0.000123302	0.000110467	0.000100931	0.000102601	8.9736e-05	0.00011478	0.000112393
Hyphomicrobium	6.56682e-05	6.89029e-05	5.68778e-05	6.76223e-05	6.14783e-05	5.60586e-05	4.85715e-05	4.83603e-05	6.59571e-05	6.29547e-05
Hyphomonas	0.000130214	0.00014052	0.000123167	0.000146596	0.000136611	0.000141553	0.000125285	0.000123239	0.000141197	0.000141245
Idiomarina	0.000463793	0.000314604	0.000389082	0.000346827	0.000241189	0.000237796	0.000244861	0.000181248	0.000230764	0.000209191
Ilyobacter	0.000414402	0.000561637	0.000410926	0.000561959	0.000566571	0.000457218	0.000422372	0.000422339	0.000486684	0.000445778
Intrasporangium	3.27405e-05	3.29214e-05	2.78289e-05	3.55595e-05	2.9639e-05	2.9623e-05	2.90428e-05	3.74689e-05	3.32364e-05	3.2647e-05
Janibacter	4.60239e-05	5.08381e-05	4.14819e-05	5.40118e-05	5.0671e-05	4.83717e-05	4.32637e-05	5.92518e-05	5.15737e-05	4.82428e-05
Jannaschia	7.05949e-05	7.02355e-05	6.0538e-05	7.81664e-05	7.02794e-05	6.98702e-05	6.15406e-05	6.65917e-05	7.84494e-05	7.30399e-05
Janthinobacterium	0.000124227	0.000124331	0.000114976	0.000126314	0.000119009	0.000111305	0.000103102	0.000102699	0.000108133	0.000110002
Jonesia	8.20697e-05	8.47959e-05	7.48882e-05	8.98403e-05	8.484e-05	8.18069e-05	7.71136e-05	8.12714e-05	8.16584e-05	7.93822e-05
Jonquetella	0.000114124	0.000160115	0.000107132	0.000167791	0.000154278	0.00014424	0.000133547	0.000133479	0.00013816	0.000137398
Kangiella	0.0001594	0.000128477	0.000140597	0.000139225	0.000116291	9.42435e-05	0.000100298	9.76678e-05	0.000101486	0.000103244
Ketogulonicigenium	3.09944e-05	2.93676e-05	2.75384e-05	3.36229e-05	3.44925e-05	2.61232e-05	2.38351e-05	2.50385e-05	3.00274e-05	3.06196e-05
Kineococcus	0.000124975	0.000142939	0.000111955	0.000136858	0.000136417	0.000130991	0.000134047	0.000149935	0.000145896	0.000141973
Kingella	4.24068e-05	4.62478e-05	3.63693e-05	4.08854e-05	3.88284e-05	3.32477e-05	3.15965e-05	2.81165e-05	3.23769e-05	3.32189e-05
Klebsiella	0.000333455	0.000251624	0.000310591	0.000251445	0.000208573	0.000237234	0.00023124	0.00023387	0.00023764	0.000251299
Kocuria	5.5316e-05	6.11044e-05	5.31015e-05	6.18123e-05	5.64953e-05	5.39338e-05	5.03241e-05	5.96661e-05	6.17166e-05	5.94717e-05
Kordia	0.000356467	0.000531282	0.00032163	0.000503375	0.000616142	0.000316041	0.000319771	0.000284835	0.000379239	0.00433998
Kosmotoga	0.000174242	0.000239334	0.000166509	0.000243914	0.000245201	0.000194424	0.000174056	0.000171007	0.000209275	0.000190268
Kribbella	8.43147e-05	0.000103848	8.12789e-05	0.00011109	0.000108978	9.95556e-05	9.02329e-05	0.000107967	9.51822e-05	0.000102568
Ktedonobacter	0.000121857	0.00013055	0.000104634	0.000155203	0.000151819	0.000127241	0.000110813	0.000126139	0.000143719	0.000146652
Kytococcus	4.06606e-05	4.89131e-05	3.90418e-05	5.25055e-05	4.81472e-05	5.0309e-05	4.16613e-05	4.72357e-05	4.60725e-05	5.03222e-05
Labrenzia	7.96375e-05	7.18149e-05	6.87298e-05	8.05335e-05	7.51976e-05	7.06201e-05	5.93374e-05	6.01989e-05	7.60999e-05	7.08565e-05
Lactobacillus	0.00496228	0.00629375	0.0049719	0.00621528	0.00585273	0.0055498	0.00511774	0.00473262	0.0053459	0.00514331
Lactococcus	0.000635167	0.000801514	0.000624785	0.000779943	0.000778574	0.000722763	0.00065196	0.000613354	0.000686332	0.000629287
Laribacter	9.13617e-05	9.82211e-05	8.20923e-05	9.48972e-05	8.35457e-05	7.59323e-05	7.6763e-05	7.43459e-05	8.18303e-05	9.00393e-05
Lawsonia	0.000210974	0.000230844	0.000207061	0.000298948	0.000249472	0.000212735	0.000235296	0.000207174	0.000227841	0.000216728
Leadbetterella	0.00109478	0.00139281	0.000992195	0.00131925	0.00146765	0.000954809	0.000952052	0.000898129	0.00104001	0.00102786
Leeuwenhoekiella	0.00134317	0.00159133	0.00124963	0.00146585	0.00165648	0.00114005	0.00120698	0.00112223	0.0012553	0.00124199
Legionella	0.000428683	0.000366182	0.000385479	0.000411867	0.000354374	0.000386848	0.00036649	0.00032627	0.000359182	0.000340558
Leifsonia	7.0782e-05	8.39568e-05	6.98917e-05	8.78498e-05	7.90158e-05	0.000119804	0.00010861	0.000145377	9.289e-05	8.3749e-05
Lentisphaera	0.000325597	0.000510898	0.000323315	0.000551038	0.000412552	0.00050759	0.000459677	0.000500532	0.000569546	0.000625492
Leptospira	0.000533952	0.000622495	0.000516316	0.000607202	0.000557964	0.000557524	0.000524022	0.000468568	0.000600376	0.000575378
Leptothrix	8.26933e-05	9.40257e-05	7.88388e-05	0.000102213	9.04701e-05	8.56816e-05	9.07336e-05	8.2988e-05	9.2317e-05	9.31064e-05
Leptotrichia	0.000792508	0.000879449	0.000777931	0.000963174	0.000882116	0.000827818	0.000775392	0.000795312	0.000875894	0.000834995
Leuconostoc	0.000330898	0.000427978	0.000341151	0.00041886	0.00042077	0.000384286	0.000342504	0.000309755	0.000369726	0.000331097
Limnobacter	4.29057e-05	3.30201e-05	3.70664e-05	3.64203e-05	2.83447e-05	3.53726e-05	3.24979e-05	2.56304e-05	3.146e-05	2.96319e-05
Listeria	0.00128362	0.00160046	0.00127374	0.00159507	0.00151547	0.0014309	0.0012932	0.00121812	0.00134527	0.00123424
Loktanella	3.4362e-05	2.68997e-05	3.00947e-05	3.50754e-05	3.13216e-05	3.09354e-05	2.92431e-05	2.61631e-05	3.29499e-05	2.9008e-05
Lutiella	5.94943e-05	5.59219e-05	4.96156e-05	5.74009e-05	4.85355e-05	4.29345e-05	4.10104e-05	3.82384e-05	4.56714e-05	4.21084e-05
Lyngbya	7.46485e-05	7.50232e-05	6.64059e-05	9.01093e-05	7.44858e-05	7.85571e-05	6.63978e-05	6.19746e-05	7.56988e-05	7.51194e-05
Lysinibacillus	0.00033676	0.000441748	0.000339873	0.000428705	0.000416111	0.00039116	0.00033935	0.000307861	0.000359297	0.000333384
Macrococcus	0.000189209	0.000266727	0.0001973	0.000255426	0.00024656	0.000225984	0.000191632	0.000145022	0.00018727	0.000162559
Magnetococcus	0.000305329	0.000355521	0.000284563	0.000396104	0.000340331	0.000354601	0.000330687	0.000320942	0.000377119	0.000383551
Magnetospirillum	0.000515368	0.000378472	0.000425567	0.00044479	0.000403168	0.000393785	0.000328684	0.000325441	0.000413793	0.000398107
Mannheimia	0.000187151	0.000216086	0.00016523	0.000153858	0.000117068	0.000131678	0.000131093	0.000106783	0.000118161	0.000135475
Maribacter	0.00099101	0.0013095	0.000904526	0.00123339	0.00144312	0.000905875	0.000917902	0.00086877	0.000960475	0.000980347
Maricaulis	0.000142063	0.000133364	0.000130953	0.000145304	0.000147095	0.000125179	0.000111164	0.000102877	0.000131513	0.000132616
Marinobacter	0.000371496	0.000335581	0.000329706	0.000324447	0.000277688	0.000298167	0.000293733	0.000238842	0.000307666	0.00029949
Marinomonas	0.000362828	0.000316134	0.00033354	0.000335583	0.000286748	0.000285168	0.000293182	0.000247366	0.000290016	0.000269234
Mariprofundus	8.40029e-05	8.52401e-05	8.0117e-05	0.00010259	9.35764e-05	8.18069e-05	7.30576e-05	7.1919e-05	9.24316e-05	9.87209e-05
Maritimibacter	5.6189e-05	5.17265e-05	4.9267e-05	5.38504e-05	5.656e-05	5.26214e-05	4.82711e-05	4.4868e-05	6.09716e-05	5.25576e-05
Marivirga	0.000819574	0.00126834	0.000717683	0.00117745	0.00150719	0.000777321	0.000764576	0.000651888	0.00084919	0.000798449
Megasphaera	0.000543306	0.000613216	0.000517536	0.000623449	0.000541203	0.000523964	0.000539244	0.000530543	0.000629658	0.000559314
Meiothermus	0.000210787	0.000227784	0.000191955	0.000253489	0.000233941	0.00021586	0.000192033	0.00020895	0.000230305	0.00023274
Mesoplasma	0.000146054	0.000251179	0.000163081	0.000235468	0.000246884	0.000166239	0.000118675	8.37575e-05	0.00012137	0.000106779
Mesorhizobium	0.000197441	0.000203402	0.000185681	0.000222449	0.000212779	0.000202923	0.000173505	0.000181129	0.000213171	0.000208307
Methylacidiphilum	0.000174055	0.000251278	0.000166741	0.000294751	0.000224687	0.00024942	0.000220475	0.00021629	0.000294543	0.000326418
Methylibium	0.000123479	0.000123838	0.000121018	0.000128574	0.000125933	0.000121367	0.000125785	0.000119747	0.000127444	0.000128197
Methylobacillus	0.000165012	0.00015587	0.000150706	0.000170589	0.000144053	0.000148427	0.00014276	0.000133361	0.000165093	0.000150447
Methylobacter	8.40653e-05	6.88041e-05	6.90784e-05	8.1448e-05	5.7919e-05	6.28707e-05	5.50811e-05	5.27998e-05	6.78481e-05	6.44623e-05
Methylobacterium	0.000350293	0.000352165	0.000338653	0.000401591	0.000362916	0.000361163	0.000338398	0.000339292	0.00037391	0.000369047
Methylocella	7.36507e-05	6.8508e-05	6.86717e-05	7.41317e-05	6.562e-05	6.81828e-05	6.11901e-05	6.80123e-05	7.44954e-05	6.93489e-05
Methylococcus	0.000230431	0.00025656	0.00021473	0.000262474	0.000225334	0.00021336	0.000200495	0.00020457	0.000238672	0.000237471
Methylophaga	5.40063e-05	4.80247e-05	4.76403e-05	4.90087e-05	3.66281e-05	4.02472e-05	3.68543e-05	3.10169e-05	4.33219e-05	3.87294e-05
Methylosinus	3.76049e-05	3.25758e-05	3.085e-05	3.7012e-05	3.37807e-05	3.58725e-05	3.11959e-05	2.5512e-05	3.25488e-05	3.32189e-05
Methylotenera	0.000116681	0.000101923	0.000101148	0.000119751	0.000136935	0.000112805	9.55908e-05	8.97952e-05	0.00010011	8.82198e-05
Methylovorus	5.81223e-05	5.8982e-05	5.4612e-05	6.43407e-05	5.46833e-05	4.74342e-05	4.71695e-05	5.18527e-05	5.05996e-05	5.99915e-05
Micrococcus	3.47985e-05	4.42242e-05	3.31739e-05	4.86859e-05	4.40702e-05	3.90598e-05	3.90575e-05	4.0251e-05	3.67893e-05	3.70658e-05
Microcoleus	8.25686e-05	8.6326e-05	7.55272e-05	0.000109906	0.000108072	8.80564e-05	7.53109e-05	7.86669e-05	9.54687e-05	9.32624e-05
Microcystis	0.000175614	0.00018509	0.000161338	0.000218791	0.000198801	0.000179925	0.00016309	0.000154552	0.000207097	0.00018798
Micromonospora	8.85554e-05	8.93861e-05	8.0698e-05	9.62959e-05	8.99524e-05	8.6119e-05	7.81651e-05	9.00319e-05	0.000100454	9.32624e-05
Microscilla	0.000629991	0.000954028	0.000562039	0.000900501	0.0011035	0.000582147	0.000566084	0.000500473	0.000636821	0.000593625
Mitsuokella	0.00336523	0.00254264	0.00344358	0.00217645	0.00211233	0.00236827	0.00413289	0.00223476	0.00359377	0.00226871
Mobiluncus	0.000270531	0.000335926	0.000253249	0.000374532	0.000319493	0.000328165	0.000317267	0.000315141	0.000319528	0.000328342
Moorella	0.000791261	0.00094085	0.000756551	0.00104016	0.000976081	0.000872002	0.000880296	0.000927193	0.000990846	0.000954406
Moraxella	7.08443e-05	6.29306e-05	6.86717e-05	7.49386e-05	6.59435e-05	7.11201e-05	6.16908e-05	4.39209e-05	6.44099e-05	4.93345e-05
Moritella	0.000242155	0.000100245	0.000193931	0.000115125	4.08345e-05	7.41199e-05	7.29074e-05	5.27998e-05	5.06569e-05	5.04261e-05
Mucilaginibacter	0.000810719	0.00108167	0.000722215	0.00104053	0.00122808	0.000776634	0.000770384	0.000714691	0.000804264	0.000835099
Mycobacterium	0.000502833	0.000573434	0.000483432	0.000624578	0.000587215	0.000583647	0.000544352	0.000536166	0.000608627	0.000578913
Mycoplasma	0.00122344	0.00185278	0.00129314	0.00166016	0.00157598	0.00118523	0.000913094	0.000704273	0.000970675	0.000863743
Myxococcus	0.000446207	0.000476348	0.000406046	0.000508916	0.000508393	0.000447282	0.000424976	0.000448561	0.000519004	0.000490641
Nakamurella	5.78728e-05	7.39866e-05	5.49606e-05	7.35937e-05	6.73025e-05	6.73079e-05	6.19412e-05	6.45791e-05	6.75043e-05	6.34226e-05
Natranaerobius	0.000406419	0.000407445	0.000387164	0.000478682	0.000413199	0.000408972	0.000372198	0.000358234	0.000407605	0.000380068
Nautilia	8.65598e-05	9.28412e-05	8.49391e-05	0.000106194	9.04054e-05	9.42435e-05	8.00679e-05	6.84858e-05	9.18586e-05	8.96234e-05
Neisseria	0.00071337	0.000798158	0.000666441	0.000776661	0.00067542	0.000671079	0.000614455	0.000560139	0.000688509	0.000634122
Neorickettsia	1.87089e-05	2.16679e-05	1.80103e-05	1.99585e-05	1.84435e-05	1.96236e-05	1.65744e-05	1.63964e-05	2.04576e-05	1.93907e-05
Neptuniibacter	7.34636e-05	6.01666e-05	5.79236e-05	6.42331e-05	4.58175e-05	4.93716e-05	4.34139e-05	3.85344e-05	4.38377e-05	4.38759e-05
Nitratiruptor	0.000206297	0.000212631	0.000187249	0.000242085	0.000227923	0.00021311	0.000193285	0.000187463	0.000203373	0.000201133
Nitrobacter	0.000212034	0.000210016	0.000192478	0.000221158	0.000211097	0.000203923	0.000195538	0.00017959	0.000207155	0.000207319
Nitrococcus	7.68312e-05	7.13707e-05	7.4772e-05	9.00017e-05	6.97617e-05	6.5933e-05	6.40944e-05	6.98473e-05	7.99393e-05	7.10125e-05
Nitrosococcus	0.00036183	0.000349943	0.000335806	0.000384054	0.00032014	0.000340289	0.000320822	0.000301941	0.000350701	0.000337439
Nitrosomonas	0.000382597	0.000319243	0.000358115	0.000341447	0.000309139	0.000296729	0.000267143	0.000254883	0.000292308	0.000304168
Nitrosospira	0.0001193	0.000133018	0.000108701	0.000138903	0.000123021	0.000116742	0.000113117	9.35835e-05	0.000121829	0.000123726
Nitrospira	0.000108262	0.000136671	9.34795e-05	0.000133846	0.000119721	0.000117804	0.000100498	0.00010631	0.000121485	0.000123102
Nocardia	0.000113251	0.000125071	0.000107713	0.000139925	0.000127228	0.000117492	0.000114519	0.000122588	0.000127273	0.000126741
Nocardioides	0.000132334	0.000154982	0.000127467	0.000171503	0.00015732	0.000160676	0.000150171	0.00015319	0.000156154	0.000163339
Nocardiopsis	6.63542e-05	8.46972e-05	6.61154e-05	9.45744e-05	9.49354e-05	8.77439e-05	7.96673e-05	8.18042e-05	8.30337e-05	9.24306e-05
Nodularia	5.26343e-05	6.06108e-05	5.21138e-05	7.83278e-05	7.88216e-05	6.5933e-05	5.81356e-05	4.88339e-05	5.91952e-05	5.79641e-05
Nostoc	0.000444211	0.000475311	0.000428995	0.000536352	0.00046374	0.000449032	0.000415161	0.000430212	0.000490237	0.000482219
Novosphingobium	0.000155533	0.00014595	0.000141875	0.000172149	0.000159779	0.000163051	0.000145214	0.000159583	0.00016303	0.000155645
Oceanicaulis	6.99712e-05	6.71753e-05	6.07704e-05	7.06887e-05	6.7885e-05	6.17457e-05	5.45804e-05	4.92482e-05	6.73324e-05	5.91597e-05
Oceanicola	7.14056e-05	7.58622e-05	5.86208e-05	8.4084e-05	8.70403e-05	7.09326e-05	6.61474e-05	6.80123e-05	7.52977e-05	6.97648e-05
Oceanithermus	5.91825e-05	6.91496e-05	5.91436e-05	8.45682e-05	7.15089e-05	6.74328e-05	6.01886e-05	7.15638e-05	6.89942e-05	7.57952e-05
Oceanobacillus	0.000504392	0.00064742	0.000497899	0.000637758	0.000599316	0.000585147	0.000519615	0.000457914	0.00053969	0.000504521
Ochrobactrum	0.000100903	9.96031e-05	8.63334e-05	0.000105764	9.94654e-05	0.00010618	8.86305e-05	9.27548e-05	9.88497e-05	9.66415e-05
Octadecabacter	3.97252e-05	3.96833e-05	4.22952e-05	4.56195e-05	5.04122e-05	4.65593e-05	4.10605e-05	3.00106e-05	4.08579e-05	3.67019e-05
Oenococcus	0.000187276	0.000261939	0.000191374	0.000259784	0.000238859	0.00021036	0.000182819	0.000155795	0.000197356	0.000174724
Oligotropha	6.19264e-05	5.47866e-05	5.83303e-05	6.80527e-05	6.16724e-05	5.62461e-05	4.98234e-05	4.72949e-05	5.90233e-05	5.76522e-05
Olsenella	0.000889608	0.00157879	0.000811163	0.00159776	0.00138248	0.00162239	0.00163516	0.00123387	0.00119238	0.0020616
Opitutus	0.00112216	0.00125407	0.00107487	0.00131005	0.0012671	0.0012211	0.00118319	0.00130993	0.00137278	0.00142872
Oribacterium	0.00200204	0.0021389	0.00185565	0.00254485	0.0022648	0.00266082	0.0024803	0.00273742	0.00263026	0.00257475
Orientia	3.81038e-05	3.69193e-05	3.39873e-05	4.20689e-05	4.70471e-05	3.43101e-05	2.40855e-05	2.76429e-05	3.85084e-05	3.35828e-05
Oscillatoria	4.92667e-05	5.42931e-05	4.40382e-05	6.85368e-05	6.30314e-05	5.44962e-05	4.67689e-05	4.72949e-05	5.48401e-05	5.4741e-05
Oscillochloris	5.97437e-05	7.09759e-05	5.4612e-05	8.45682e-05	8.1669e-05	6.34331e-05	5.81356e-05	6.41648e-05	7.86786e-05	7.67829e-05
Oxalobacter	0.000215339	0.000224576	0.000200902	0.000243967	0.000219833	0.000220297	0.00022443	0.000189535	0.000225435	0.000238822
Paenibacillus	0.00233755	0.00281687	0.00227668	0.00314898	0.00296597	0.00285399	0.00268125	0.00284154	0.00295856	0.00287658
Paludibacter	0.00525327	0.00630476	0.00488429	0.0059315	0.00647263	0.00485866	0.00475275	0.00439168	0.00506494	0.00565631
Pantoea	0.000281943	0.000187706	0.000258303	0.00023224	0.000154149	0.000180362	0.000189229	0.000153901	0.000179992	0.000165574
Parabacteroides	0.017334	0.0175099	0.0165331	0.0176096	0.0188339	0.0163972	0.0165788	0.0156306	0.0166985	0.0168779
Parachlamydia	5.88083e-05	7.62571e-05	5.60645e-05	7.69829e-05	7.22208e-05	6.60579e-05	5.40796e-05	6.43423e-05	7.25471e-05	7.11165e-05
Paracoccus	0.000123479	0.000116533	0.000106029	0.000124916	0.000122504	0.000108618	0.000102801	0.000107908	0.000121427	0.000119047
Parascardovia	0.000131586	0.000177045	0.000121076	0.000177636	0.000154472	0.000175925	0.000173455	0.000158222	0.000172371	0.000168278
Parvibaculum	0.000195134	0.000163916	0.000165521	0.000185813	0.000168451	0.000163614	0.000139556	0.000138688	0.000176783	0.000162871
Parvularcula	6.11157e-05	6.06108e-05	5.5193e-05	6.28882e-05	5.58482e-05	6.17457e-05	4.80207e-05	4.24411e-05	5.7648e-05	5.58327e-05
Pasteurella	0.000373055	0.000258336	0.000325116	0.000251445	0.000188124	0.000212048	0.000217871	0.000182668	0.000194949	0.00017332
Pectobacterium	0.000402615	0.000286075	0.000362821	0.000342523	0.000241124	0.000269231	0.000283768	0.000231798	0.000275576	0.000261592
Pediococcus	0.00031643	0.000419587	0.00032314	0.000405411	0.000368222	0.000359413	0.000330987	0.000307091	0.000328238	0.000311654
Pedobacter	0.00336941	0.00482547	0.00308296	0.00442794	0.00523245	0.00299429	0.00301053	0.00280662	0.00336587	0.00328727
Pelobacter	0.00125019	0.0014094	0.00117154	0.0014885	0.00140785	0.00130729	0.00125204	0.0012373	0.00145214	0.00140268
Pelodictyon	0.000692291	0.000764298	0.000651219	0.000841109	0.000783816	0.000695202	0.000671589	0.000670178	0.000755326	0.000823662
Pelotomaculum	0.000949975	0.0010447	0.000902841	0.00116921	0.00108596	0.00105199	0.00105225	0.00108174	0.00114906	0.00106233
Peptoniphilus	0.000609598	0.000764002	0.000593644	0.000829597	0.000760454	0.000743136	0.000656467	0.000608973	0.00069338	0.000682884
Peptostreptococcus	0.000418643	0.000511638	0.000404652	0.000558355	0.000527419	0.000506652	0.000453868	0.000445306	0.000535335	0.000481596
Persephonella	0.000131711	0.000157943	0.000122122	0.000166231	0.000143147	0.000129804	0.000116271	0.000120339	0.000146297	0.000133135
Petrotoga	0.000314746	0.000328177	0.000293569	0.000370497	0.000324994	0.000282106	0.000258931	0.000254114	0.000297351	0.000285973
Phaeobacter	1.32833e-05	1.36226e-05	1.17939e-05	1.67307e-05	1.23604e-05	1.61239e-05	1.23181e-05	1.04179e-05	1.39822e-05	1.35683e-05
Phenylobacterium	7.55215e-05	8.218e-05	7.0066e-05	7.81664e-05	6.81438e-05	8.08069e-05	7.24567e-05	5.85415e-05	7.45527e-05	7.52753e-05
Photobacterium	0.0010535	0.000616226	0.000934562	0.000706241	0.000442708	0.000515277	0.000491273	0.00042962	0.000484679	0.000447805
Photorhabdus	0.000438287	0.000272403	0.00039524	0.000311267	0.000192459	0.000269606	0.000239903	0.000198177	0.00024148	0.00021257
Pirellula	0.000138695	0.000260952	0.000132173	0.000392554	0.000298331	0.000242046	0.00023099	0.000263407	0.00025466	0.000257693
Planctomyces	0.000443089	0.000654577	0.000433584	0.000783332	0.000648693	0.000591209	0.000542899	0.000585	0.000663124	0.000653564
Plesiocystis	7.85773e-05	0.000108932	7.30871e-05	0.000106087	0.000105484	9.29936e-05	7.58116e-05	9.09198e-05	0.00010905	9.36783e-05
Polaribacter	0.00133569	0.00178708	0.00119908	0.00169728	0.00198588	0.00121923	0.00124363	0.00107873	0.00128596	0.00123216
Polaromonas	0.000268847	0.000286865	0.000262254	0.000292815	0.00029076	0.000291605	0.000276107	0.000256245	0.00028377	0.000286181
Polynucleobacter	0.000105892	0.000111054	9.70235e-05	0.000107701	0.000103025	9.76183e-05	9.95466e-05	8.47638e-05	0.000104122	9.57577e-05
Porphyromonas	0.00825835	0.00997897	0.00760728	0.0095823	0.0106025	0.00751517	0.00766063	0.00701503	0.00781445	0.00829952
Prevotella	0.382816	0.333017	0.369823	0.311481	0.333673	0.351056	0.375333	0.366519	0.33717	0.348498
Prochlorococcus	0.000429993	0.00046312	0.000405581	0.000537589	0.000475001	0.00043047	0.00036654	0.000370901	0.000452359	0.000443386
Propionibacterium	0.000193512	0.00024348	0.000191084	0.000259622	0.000253032	0.000215798	0.00021021	0.000214336	0.000225893	0.000235287
Prosthecochloris	0.000140005	0.000179957	0.000122296	0.000179842	0.000176087	0.00014849	0.000133196	0.000123713	0.000174147	0.000152734
Proteus	0.000340814	0.000209621	0.000306118	0.000226376	0.000117197	0.000167926	0.000167447	0.000143779	0.000152887	0.000151902
Providencia	0.000270281	0.000152613	0.000237678	0.000181886	9.33823e-05	0.000129429	0.000120027	0.000108441	0.000106242	0.000106415
Pseudoalteromonas	0.00105219	0.000675899	0.000920503	0.000747234	0.000543533	0.000586772	0.000567335	0.000514798	0.000549661	0.00054008
Pseudomonas	0.0017287	0.00160446	0.00155656	0.00164392	0.00142403	0.00182787	0.0016279	0.00135865	0.00174589	0.00144047
Pseudoramibacter	0.000407667	0.000509368	0.000378624	0.000580788	0.000524507	0.000524464	0.000499385	0.000527228	0.000555277	0.000536805
Pseudovibrio	5.65008e-05	5.00483e-05	4.64783e-05	5.39042e-05	4.94415e-05	4.22471e-05	3.75052e-05	3.52788e-05	4.36658e-05	4.22124e-05
Psychrobacter	0.000345304	0.000345995	0.000323489	0.000364041	0.000330106	0.000313416	0.000301043	0.000289333	0.000327035	0.000302297
Psychroflexus	0.000305267	0.000474768	0.000259	0.000422841	0.000486196	0.000284918	0.000281164	0.000229371	0.000319872	0.000294343
Psychromonas	0.00068961	0.000438441	0.000574995	0.000431556	0.000266104	0.000345726	0.000358227	0.000297324	0.000332651	0.000303545
Pyramidobacter	0.000597125	0.000719285	0.000539148	0.000856495	0.000776891	0.000705201	0.000702534	0.000855037	0.000783405	0.000850486
Ralstonia	0.000266851	0.000276993	0.00025017	0.00029416	0.000289207	0.000260482	0.00024436	0.000236711	0.000294142	0.00028587
Reinekea	0.000161458	0.000143334	0.000149253	0.000162466	0.000141724	0.000131741	0.000126186	0.000114479	0.000126528	0.000130796
Renibacterium	3.44867e-05	3.39085e-05	3.16052e-05	3.79804e-05	3.39748e-05	3.6935e-05	3.14964e-05	3.49828e-05	3.40387e-05	3.55582e-05
Rhizobium	0.000365821	0.000373981	0.000342197	0.000424616	0.000375406	0.0003671	0.000364487	0.000363916	0.000434194	0.000391297
Rhodobacter	0.000265292	0.000252315	0.000234251	0.000270597	0.000263968	0.000253857	0.00022428	0.000238724	0.00026761	0.000253534
Rhodococcus	0.000208666	0.000241703	0.000192653	0.000271619	0.000249084	0.000258857	0.000229488	0.000237126	0.000270017	0.000237523
Rhodomicrobium	7.77043e-05	7.04823e-05	7.03565e-05	7.5907e-05	7.28032e-05	6.61204e-05	5.75848e-05	5.5641e-05	7.15156e-05	7.01287e-05
Rhodopirellula	0.000517051	0.00071504	0.000505103	0.000854989	0.000752041	0.000607083	0.000587816	0.000666982	0.000679513	0.000702951
Rhodopseudomonas	0.000544616	0.000542635	0.000511145	0.000565079	0.000559905	0.000564336	0.000520767	0.000526636	0.000591207	0.000566904
Rhodospirillum	0.000472898	0.000321909	0.000395937	0.000380611	0.000351138	0.000340414	0.000268996	0.000268912	0.000358094	0.000343833
Rhodothermus	0.000653439	0.00079796	0.000611074	0.000805335	0.0008462	0.000632581	0.000637889	0.000657274	0.000711947	0.000732427
Rickettsia	0.000249826	0.000219887	0.000208804	0.000234714	0.000233747	0.000206298	0.000167046	0.0001613	0.000203774	0.000213869
Rickettsiella	2.26377e-05	1.55476e-05	2.09152e-05	1.65694e-05	1.33958e-05	1.4999e-05	1.50221e-05	1.02403e-05	1.04867e-05	1.37242e-05
Riemerella	0.000600805	0.000828414	0.000543215	0.000796673	0.000907937	0.000555774	0.000547506	0.000491121	0.00061751	0.000551776
Robiginitalea	0.000965878	0.0012707	0.000903248	0.00116367	0.00133867	0.000808382	0.000808591	0.000763348	0.000894403	0.000885265
Roseburia	0.00403482	0.00432854	0.00372082	0.00473609	0.00408604	0.00612676	0.00558713	0.00635835	0.00591557	0.00543963
Roseibium	3.36136e-05	2.96144e-05	3.46263e-05	3.60975e-05	3.4169e-05	2.52483e-05	2.56878e-05	2.01255e-05	2.77352e-05	2.45892e-05
Roseiflexus	0.000730894	0.000824366	0.000701997	0.00090771	0.000874933	0.000744136	0.000683857	0.000768912	0.000846898	0.000830992
Roseobacter	0.000206858	0.000195801	0.00018661	0.000206364	0.000194854	0.000206111	0.000185323	0.000160826	0.000214375	0.000188812
Roseomonas	5.12e-05	3.89429e-05	4.35734e-05	4.80941e-05	4.82766e-05	3.88723e-05	3.21473e-05	2.98331e-05	3.83938e-05	3.95091e-05
Roseovarius	7.01583e-05	7.06797e-05	5.80398e-05	7.41855e-05	8.1216e-05	7.2745e-05	6.22917e-05	5.70025e-05	7.11718e-05	6.82572e-05
Rothia	8.16955e-05	0.000101133	7.69797e-05	9.95237e-05	9.05996e-05	8.28068e-05	8.2872e-05	8.09755e-05	8.63574e-05	0.000105427
Rubrobacter	0.000224195	0.000276154	0.000215601	0.000305134	0.000299302	0.000263544	0.000242106	0.000256659	0.000267095	0.000291952
Ruegeria	0.00018765	0.00019965	0.000168426	0.000199316	0.000195566	0.000177613	0.000162289	0.000162128	0.00019449	0.000190112
Ruminococcus	0.0260834	0.0278307	0.0241891	0.0356847	0.0331218	0.0414569	0.0258633	0.0370614	0.0318521	0.0310019
Saccharomonospora	5.46923e-05	6.03147e-05	4.9267e-05	7.21412e-05	6.30961e-05	5.58711e-05	5.12755e-05	5.99621e-05	6.18312e-05	5.77561e-05
Saccharophagus	0.000545302	0.00049308	0.000539148	0.00051209	0.000472865	0.000545712	0.0005432	0.000521428	0.000538487	0.000522301
Saccharopolyspora	0.000145181	0.000170184	0.000147278	0.000189418	0.000164697	0.000174426	0.000159635	0.000171185	0.000192026	0.000171397
Sagittula	2.55688e-05	2.04339e-05	2.44011e-05	1.98509e-05	1.95436e-05	1.78113e-05	1.81267e-05	1.7225e-05	2.11452e-05	1.73112e-05
Salinibacter	0.000395631	0.000435924	0.000368108	0.000441777	0.000456234	0.000356413	0.000332139	0.000316621	0.000384224	0.000375441
Salinispora	0.000140816	0.00015207	0.000129733	0.0001672	0.000147418	0.00014449	0.000138103	0.000138925	0.000152945	0.000149927
Salmonella	0.000443151	0.000329905	0.0003989	0.000368937	0.000277299	0.00028623	0.000276407	0.000273647	0.000298325	0.000287273
Sanguibacter	0.000110258	0.000118951	0.000108469	0.00013121	0.000124574	0.000133616	0.00012228	0.000139576	0.00012435	0.00013771
Scardovia	8.40029e-05	0.000102565	7.75026e-05	0.000121526	0.000108331	9.65558e-05	9.35377e-05	9.15117e-05	0.000102288	0.000112705
Sebaldella	0.000657617	0.000781129	0.000627515	0.000772465	0.0007545	0.0007272	0.000709595	0.000683674	0.000753034	0.000727592
Segniliparus	2.03303e-05	2.69985e-05	2.32973e-05	2.72749e-05	2.18733e-05	2.65607e-05	1.92283e-05	1.82313e-05	2.20048e-05	2.24578e-05
Selenomonas	0.00501804	0.00417538	0.00513568	0.00365978	0.00356231	0.0039936	0.006181	0.00366195	0.00609103	0.00359627
Serratia	0.000349045	0.000243233	0.000307803	0.000257901	0.000192071	0.000243046	0.000232593	0.000210903	0.00021512	0.000215273
Shewanella	0.00317334	0.00232325	0.00279154	0.00246582	0.00189994	0.00193343	0.00192003	0.00168338	0.00191637	0.00185054
Shigella	0.000117055	0.000100689	0.00010353	0.000102267	8.06336e-05	7.34324e-05	7.4009e-05	6.38688e-05	7.70741e-05	7.6523e-05
Shuttleworthia	0.000994876	0.00120318	0.000917366	0.00126094	0.00111651	0.00160314	0.00147117	0.00148751	0.00153449	0.00147016
Sideroxydans	8.53125e-05	9.21008e-05	8.02913e-05	8.88719e-05	8.47106e-05	7.48073e-05	6.34935e-05	6.83082e-05	8.10281e-05	8.57244e-05
Simonsiella	4.67099e-05	4.61491e-05	5.21138e-05	5.50339e-05	3.78577e-05	4.43094e-05	3.50015e-05	3.31478e-05	4.21759e-05	4.03409e-05
Sinorhizobium	0.000289738	0.000257991	0.000280206	0.000313742	0.00028733	0.000262482	0.000236048	0.000252338	0.000294601	0.000262268
Slackia	0.00287038	0.00361084	0.00269005	0.00406412	0.00384518	0.00390636	0.00399543	0.00374381	0.00397708	0.00438765
Sodalis	0.000127532	7.78859e-05	0.000107481	8.29005e-05	5.10593e-05	6.89327e-05	6.44449e-05	5.52859e-05	6.52694e-05	6.37865e-05
Sorangium	0.000231616	0.000295157	0.00021961	0.000282217	0.000256591	0.000268356	0.00023805	0.000257073	0.000284974	0.000283062
Sphaerobacter	0.000192826	0.00021885	0.000176559	0.000250315	0.000237177	0.000218047	0.000199343	0.000225642	0.000235807	0.000250155
Sphingobacterium	0.000988827	0.00147391	0.000859384	0.00137671	0.00163946	0.000898625	0.000891413	0.000796791	0.000951134	0.000943229
Sphingobium	8.31922e-05	7.36412e-05	7.5353e-05	9.03782e-05	7.05382e-05	0.000131366	8.86305e-05	9.08014e-05	9.47811e-05	7.49114e-05
Sphingomonas	0.000193637	0.00017665	0.000184054	0.000202329	0.000197313	0.000236671	0.000186575	0.000199657	0.000215521	0.00019661
Sphingopyxis	0.000130276	0.000131636	0.000121192	0.00014283	0.000124639	0.000142678	0.000120578	0.00012022	0.0001369	0.000118423
Spirochaeta	0.0012424	0.00191033	0.00114976	0.00150485	0.00140649	0.00126641	0.00116647	0.00140428	0.00162016	0.0014923
Spirosoma	0.00247612	0.0027492	0.00235442	0.00264217	0.00292863	0.00225278	0.00225277	0.00224997	0.0023446	0.00225166
Stackebrandtia	7.45861e-05	8.31671e-05	6.75678e-05	9.18308e-05	8.14102e-05	8.0432e-05	7.77144e-05	7.88445e-05	9.29473e-05	8.56725e-05
Staphylococcus	0.00143772	0.00194024	0.00149863	0.00184764	0.0017243	0.00167426	0.00143707	0.00115503	0.00144464	0.00132382
Starkeya	6.63542e-05	5.45399e-05	5.9957e-05	6.97204e-05	6.73025e-05	5.46212e-05	4.65185e-05	5.33917e-05	6.02267e-05	6.9193e-05
Stenotrophomonas	0.000186029	0.000187114	0.000179348	0.000198294	0.00018437	0.000407472	0.000247665	0.000161832	0.000273799	0.000178883
Stigmatella	0.000148174	0.00018973	0.000135136	0.00019625	0.000183529	0.000150865	0.00013555	0.000130342	0.000153976	0.000156841
Streptobacillus	0.000213967	0.00026954	0.00021868	0.000242623	0.000216986	0.00021011	0.000181016	0.000168107	0.00019896	0.000187928
Streptococcus	0.00487884	0.00603887	0.00486599	0.00651256	0.00603024	0.00606708	0.00542549	0.00521037	0.00592726	0.0059272
Streptomyces	0.000899024	0.00104939	0.000839747	0.00113651	0.0010683	0.00101968	0.000958311	0.000985675	0.00107738	0.00103857
Streptosporangium	0.000116245	0.000132327	0.000106319	0.00014057	0.000123345	0.000122179	0.000113167	0.000134426	0.000129565	0.000117488
Subdoligranulum	0.00138851	0.00172425	0.00129326	0.00206401	0.00198387	0.00189962	0.0018345	0.0020647	0.0019684	0.00224032
Sulfitobacter	2.71902e-05	2.37409e-05	2.37039e-05	3.10406e-05	2.38795e-05	2.41233e-05	2.90428e-05	3.44501e-05	2.99701e-05	3.10875e-05
Sulfuricurvum	7.11561e-05	7.46283e-05	7.1809e-05	8.63435e-05	7.56506e-05	7.49948e-05	6.73492e-05	5.65289e-05	7.18021e-05	7.21562e-05
Sulfurihydrogenibium	0.00032672	0.000363862	0.000301586	0.000386421	0.000365957	0.000336664	0.00028537	0.000257843	0.000353452	0.000311394
Sulfurimonas	0.000252819	0.000274772	0.00024587	0.00028254	0.000255297	0.000244921	0.00023089	0.000222919	0.000247153	0.000250363
Sulfurospirillum	0.00012404	0.000148171	0.000120321	0.00016139	0.000144959	0.000128179	0.000126486	0.000119865	0.000138733	0.000144312
Sulfurovum	0.00024122	0.000257053	0.000225304	0.00024967	0.000253744	0.000239296	0.000238301	0.000215461	0.000249388	0.000227905
Symbiobacterium	0.000654998	0.000780636	0.000629026	0.000894906	0.000867297	0.000766822	0.000736885	0.000783591	0.000829363	0.000824701
Synechococcus	0.00100361	0.00110526	0.00093311	0.00132028	0.00116692	0.00105349	0.000946143	0.000967976	0.00112906	0.00114046
Synechocystis	0.000266664	0.000266234	0.000239944	0.00031783	0.000295678	0.000253607	0.000233694	0.000214573	0.000283254	0.000254054
Syntrophobacter	0.000483251	0.000626888	0.000445436	0.000669068	0.000637433	0.00054015	0.000520316	0.000528649	0.000629314	0.000637761
Syntrophomonas	0.00119893	0.00133457	0.00113157	0.00151975	0.00143587	0.00137197	0.00130562	0.00134083	0.00146389	0.00141599
Syntrophothermus	0.000274085	0.000302758	0.000259	0.000349355	0.000314186	0.000305041	0.000289576	0.000277554	0.000337006	0.000303077
Syntrophus	0.000601803	0.000731081	0.000583709	0.000800923	0.000768349	0.000696139	0.000642746	0.000673197	0.000775956	0.000766425
Teredinibacter	0.00015915	0.000174922	0.000145593	0.000172633	0.000153178	0.000153864	0.000144613	0.000155558	0.000161655	0.000168122
Terriglobus	0.000114498	0.000127638	0.000108236	0.000131264	0.000131046	0.000115179	0.000102551	0.000111105	0.000124923	0.000136203
Thalassobium	1.86465e-05	1.72257e-05	1.47569e-05	1.89902e-05	1.74081e-05	2.09361e-05	2.06804e-05	1.46798e-05	1.78789e-05	1.8039e-05
Thauera	8.96156e-05	9.7382e-05	8.51715e-05	9.66725e-05	9.50001e-05	8.35567e-05	7.58116e-05	7.73647e-05	8.65293e-05	9.11829e-05
Thermaerobacter	0.000225941	0.000263272	0.00019945	0.000322403	0.000306032	0.000270794	0.000249267	0.000297206	0.000295919	0.000306716
Thermanaerovibrio	0.000260864	0.000334199	0.000244302	0.000358178	0.000343502	0.00029598	0.000287924	0.000289215	0.00031672	0.000319088
Thermincola	0.000533515	0.0006067	0.000503186	0.000683055	0.000614977	0.000581522	0.000601035	0.000551675	0.000658138	0.000584683
Thermoanaerobacter	0.00152877	0.00177099	0.00144722	0.00196944	0.00187211	0.00175319	0.00162434	0.00167314	0.00175815	0.00170633
Thermoanaerobacterium	0.000661172	0.000801859	0.000637973	0.000897381	0.00086419	0.000807632	0.000747801	0.000739079	0.000792517	0.000760343
Thermobaculum	0.000203303	0.000227685	0.000191026	0.000262258	0.000240801	0.000236234	0.000204501	0.000232686	0.000256379	0.000249531
Thermobifida	0.00013514	0.000166137	0.000129616	0.000167684	0.000161656	0.000148677	0.000151874	0.000146442	0.000158561	0.000169785
Thermobispora	7.0782e-05	8.86951e-05	7.16347e-05	9.1777e-05	8.4387e-05	8.86814e-05	8.30222e-05	9.51225e-05	9.45519e-05	9.31584e-05
Thermocrinis	5.12624e-05	6.5053e-05	5.04871e-05	7.20874e-05	7.53271e-05	6.26207e-05	5.38293e-05	5.58186e-05	6.50975e-05	5.97316e-05
Thermodesulfovibrio	0.000176363	0.000228179	0.000169588	0.000261182	0.000223522	0.000212673	0.000193635	0.000172073	0.000229675	0.000210542
Thermomicrobium	0.000116993	0.000131241	0.000105912	0.000148532	0.000146189	0.000123804	0.000112466	0.000133953	0.000146584	0.000140101
Thermomonospora	8.89296e-05	0.000103009	8.11627e-05	9.44668e-05	8.91111e-05	8.23693e-05	8.63271e-05	9.13933e-05	9.27181e-05	8.06298e-05
Thermosediminibacter	0.000425128	0.000511786	0.000416852	0.000576753	0.000529101	0.000487216	0.000483662	0.000477447	0.000552298	0.000497555
Thermosinus	0.000540126	0.000559712	0.000503476	0.000558032	0.000496744	0.000461906	0.000545503	0.000477507	0.000654414	0.000511487
Thermosipho	0.000507572	0.000644607	0.000511726	0.000675631	0.000638921	0.000538088	0.00046163	0.000442465	0.000536481	0.000500986
Thermosynechococcus	0.000214778	0.000214013	0.000198811	0.000268337	0.00023873	0.00022061	0.000191983	0.000187581	0.000229675	0.000249116
Thermotoga	0.00102406	0.0012174	0.00101009	0.00130397	0.00123727	0.00113755	0.00107258	0.00109802	0.00119004	0.0011507
Thermus	0.000230119	0.000298118	0.000222341	0.00033171	0.000306291	0.000271044	0.000245962	0.000254055	0.000295632	0.000287793
Thioalkalivibrio	0.000199873	0.000199947	0.000182311	0.000206148	0.000182429	0.000170613	0.000161638	0.000159287	0.000183717	0.000182262
Thiobacillus	0.00017181	0.000182079	0.000160176	0.00017656	0.00015829	0.000152302	0.000146866	0.000133775	0.000164291	0.000163339
Thiomicrospira	0.000199187	0.000177933	0.000177315	0.000187051	0.000177834	0.0001763	0.00014952	0.000154789	0.000172142	0.000148315
Thiomonas	4.44024e-05	4.62478e-05	4.18886e-05	4.82017e-05	4.63352e-05	4.35595e-05	4.54169e-05	4.23819e-05	4.33793e-05	4.43438e-05
Tolumonas	0.00140604	0.000506801	0.001149	0.000629205	0.000159132	0.000377286	0.000317217	0.000256185	0.000263484	0.000244593
Treponema	0.00329276	0.00557067	0.00309493	0.00286252	0.00252663	0.00251576	0.00229298	0.00288149	0.00395737	0.00292809
Trichodesmium	0.000364636	0.000331583	0.000345915	0.000391531	0.000375535	0.000377911	0.000351668	0.000310939	0.000386345	0.000342898
Tropheryma	3.38007e-05	3.29214e-05	2.89327e-05	3.35153e-05	3.11274e-05	3.32477e-05	2.28336e-05	2.46241e-05	2.63026e-05	3.04636e-05
Truepera	9.55401e-05	0.000116483	9.0226e-05	0.000131694	0.000120109	0.000118242	9.92461e-05	0.000115781	0.000119708	0.00013064
Tsukamurella	3.56716e-05	4.37306e-05	3.4452e-05	4.3898e-05	4.42644e-05	3.57475e-05	3.70546e-05	3.78241e-05	4.21186e-05	4.02889e-05
Turicibacter	0.000481504	0.000743963	0.000520557	0.000649217	0.000606952	0.00061877	0.000524022	0.000381023	0.000486856	0.00043039
unclassified_(derived_from_Actinobacteria_(class))	4.85184e-05	4.90118e-05	4.82212e-05	6.86444e-05	6.35491e-05	0.000103868	8.68779e-05	0.000142003	6.85931e-05	6.22269e-05
unclassified_(derived_from_Alicyclobacillaceae)	0.000236168	0.000295947	0.000223386	0.000337466	0.000312374	0.000287355	0.000277909	0.000273588	0.000292595	0.000283842
unclassified_(derived_from_Alphaproteobacteria)	9.10499e-05	6.41645e-05	7.43653e-05	7.87582e-05	6.96322e-05	7.63072e-05	5.72843e-05	5.57002e-05	7.9309e-05	7.76147e-05
unclassified_(derived_from_Alteromonadales)	0.000128218	6.14499e-05	0.000110735	6.86444e-05	4.20641e-05	4.78717e-05	4.74198e-05	3.8416e-05	3.98264e-05	3.77936e-05
unclassified_(derived_from_Bacteria)	0.00153407	0.000993662	0.00116498	0.000961775	0.00102436	0.000944435	0.00065191	0.00103966	0.000535794	0.00114343
unclassified_(derived_from_Bacteroidetes)	0.00200728	0.00278671	0.00177007	0.00254495	0.00289207	0.00191293	0.0017314	0.00144992	0.00188955	0.00198559
unclassified_(derived_from_Burkholderiales)	0.000203802	0.00019353	0.000199508	0.000193937	0.000163532	0.000167926	0.000165844	0.000123298	0.000175351	0.000154138
unclassified_(derived_from_Campylobacterales)	5.36322e-05	6.93471e-05	5.50187e-05	7.42393e-05	5.9731e-05	6.36831e-05	5.76849e-05	5.09056e-05	5.85075e-05	5.30254e-05
unclassified_(derived_from_Candidatus_Poribacteria)	3.299e-05	3.24771e-05	2.79451e-05	4.55119e-05	4.10287e-05	3.5685e-05	2.82917e-05	2.31443e-05	3.42106e-05	3.31149e-05
unclassified_(derived_from_Chroococcales)	2.86246e-05	2.45306e-05	2.7306e-05	3.73886e-05	3.1451e-05	2.62482e-05	1.9679e-05	2.24932e-05	2.42397e-05	2.89041e-05
unclassified_(derived_from_Clostridiales_Family_XI__Incertae_Sedis)	0.000233549	0.000272551	0.000226582	0.000297226	0.000278723	0.000279543	0.00025152	0.000248254	0.00027294	0.000253534
unclassified_(derived_from_Clostridiales)	0.00205105	0.00237364	0.00186477	0.00276461	0.00272213	0.00259663	0.00244185	0.00275204	0.00277862	0.00264696
unclassified_(derived_from_Deltaproteobacteria)	0.000287431	0.000371069	0.000273176	0.000397718	0.000367705	0.000314791	0.000270849	0.000291879	0.000329613	0.000330473
unclassified_(derived_from_Elusimicrobia)	0.000250949	0.000226649	0.000215194	0.000196196	0.000177252	0.000177363	0.000152925	0.000149284	0.000205149	0.000153254
unclassified_(derived_from_Erysipelotrichaceae)	0.00325429	0.0045962	0.00331111	0.0046321	0.00441951	0.00375393	0.0031221	0.00277229	0.0032955	0.00307475
unclassified_(derived_from_Flavobacteria)	0.00090682	0.0012904	0.000807096	0.00119052	0.00137284	0.000792008	0.000782803	0.000745294	0.000870851	0.000858128
unclassified_(derived_from_Flavobacteriaceae)	0.000640405	0.000841789	0.000570056	0.00083191	0.000938741	0.000571585	0.000568137	0.000563395	0.000631893	0.000603086
unclassified_(derived_from_Flavobacteriales)	0.000646829	0.000998647	0.000577202	0.000918307	0.00112208	0.000610645	0.000609848	0.000528945	0.000678596	0.000633862
unclassified_(derived_from_Gammaproteobacteria)	0.00050196	0.000427829	0.000459729	0.000456733	0.000369517	0.000376912	0.000356275	0.00030934	0.000381015	0.000354647
unclassified_(derived_from_Lachnospiraceae)	0.00249614	0.00269615	0.00230044	0.00315345	0.00295594	0.00335014	0.00313822	0.00352456	0.00339	0.00330577
unclassified_(derived_from_Opitutaceae)	0.000263795	0.000372056	0.000251448	0.000403959	0.000373788	0.000297917	0.000258931	0.000320291	0.000370815	0.000403513
unclassified_(derived_from_Rhodobacteraceae)	1.59649e-05	1.81635e-05	1.35949e-05	1.79143e-05	1.76669e-05	1.99361e-05	1.77762e-05	1.60412e-05	1.5071e-05	1.55437e-05
unclassified_(derived_from_Rhodobacterales)	8.91167e-05	5.16771e-05	7.58177e-05	5.76161e-05	3.84401e-05	4.89341e-05	3.95583e-05	3.41541e-05	4.26916e-05	4.03409e-05
unclassified_(derived_from_Rickettsiales)	2.35108e-05	1.99404e-05	1.96371e-05	2.42623e-05	2.25205e-05	1.68113e-05	1.48719e-05	1.17201e-05	1.5644e-05	1.66874e-05
unclassified_(derived_from_Ruminococcaceae)	0.00148711	0.00195184	0.00142014	0.00284659	0.0026945	0.0022351	0.00207015	0.00254558	0.00213842	0.00333884
unclassified_(derived_from_Thermotogales)	8.54996e-05	0.000108537	7.97103e-05	0.000122441	0.000116615	0.000100993	8.75289e-05	8.50006e-05	0.0001016	0.000105531
unclassified_(derived_from_Verrucomicrobia_subdivision_3)	0.00030271	0.000460504	0.000303097	0.000742393	0.000431254	0.000415534	0.000410454	0.000405647	0.000641176	0.00082257
unclassified_(derived_from_Verrucomicrobiales)	0.000247207	0.000323291	0.000240932	0.000338757	0.000306421	0.000302667	0.000275756	0.000321534	0.000334656	0.000352723
unclassified_(derived_from_Vibrionaceae)	0.000162954	7.60597e-05	0.000133102	8.1179e-05	3.6887e-05	5.41838e-05	5.20266e-05	3.75281e-05	4.41242e-05	4.39799e-05
unclassified_(derived_from_Vibrionales)	0.000140566	6.31774e-05	0.000110037	4.59423e-05	2.45913e-05	3.15603e-05	2.25833e-05	2.17829e-05	2.60161e-05	2.00145e-05
Ureaplasma	0.000138945	0.000190322	0.000150938	0.000191354	0.00019233	0.000135366	0.000102501	7.77199e-05	0.00010693	8.81678e-05
Variovorax	5.47547e-05	6.13512e-05	4.72917e-05	7.01507e-05	5.84367e-05	6.15582e-05	6.53462e-05	5.97845e-05	6.7447e-05	6.24348e-05
Veillonella	0.00185935	0.00199957	0.00179842	0.00192877	0.00182267	0.0018485	0.00199338	0.00181011	0.00226328	0.00173632
Verminephrobacter	0.00012641	0.000128428	0.000110677	0.000147295	0.000128328	0.000130616	0.000116371	0.000134308	0.000136957	0.000135683
Verrucomicrobium	0.000189272	0.000291603	0.000186494	0.000330956	0.000280729	0.000241108	0.000228086	0.000224044	0.000306978	0.000322571
Vibrio	0.00279311	0.00181448	0.00243738	0.0019222	0.00130709	0.00152996	0.00148614	0.0012463	0.0014636	0.00138121
Victivallis	0.00286371	0.00516376	0.00306983	0.00567828	0.0045501	0.00555493	0.00519936	0.00581543	0.00646677	0.00779697
Waddlia	9.42304e-05	0.000126602	9.19108e-05	0.000138203	0.000122568	0.000119429	0.000101549	9.60696e-05	0.000127616	0.000126325
Weissella	4.37788e-05	6.22396e-05	4.9848e-05	5.85845e-05	5.67542e-05	4.88091e-05	4.40148e-05	3.66402e-05	4.70467e-05	3.74297e-05
Wigglesworthia	2.09539e-05	2.37409e-05	2.03343e-05	2.34015e-05	1.79258e-05	1.60614e-05	1.58233e-05	1.09506e-05	1.3753e-05	1.20607e-05
Wolbachia	9.63508e-05	9.70859e-05	8.45905e-05	0.000111682	0.00010186	9.58684e-05	8.52756e-05	6.58813e-05	0.000104064	8.31772e-05
Wolinella	0.000182225	0.000202859	0.000162209	0.000215509	0.000206179	0.0001843	0.000173355	0.000186989	0.000196954	0.000185121
Xanthobacter	0.00019582	0.000191506	0.000182427	0.000200446	0.000189677	0.000190549	0.000171302	0.000193974	0.000201768	0.000186733
Xanthomonas	0.0005917	0.000589672	0.0005736	0.000609408	0.000573301	0.000640893	0.000543751	0.00051024	0.000611435	0.000580473
Xenorhabdus	0.000163453	0.000105082	0.00015059	0.000129166	8.26398e-05	9.49309e-05	8.57763e-05	7.00248e-05	8.87068e-05	8.20335e-05
Xylanimonas	0.000246645	0.000222996	0.000248427	0.000251176	0.000270051	0.000268419	0.000277759	0.000321238	0.000282166	0.000270118
Xylella	0.000202991	0.000188002	0.00018144	0.000195389	0.000183011	0.000169801	0.0001696	0.000153427	0.000176783	0.000170201
Yersinia	0.000799181	0.00057911	0.000721576	0.000623126	0.000461087	0.000518402	0.000506746	0.000446667	0.000518373	0.000507796
Zunongwangia	0.00109023	0.00139849	0.000984817	0.00132103	0.00147425	0.000968121	0.000976989	0.000907186	0.00106993	0.00106893
Zymomonas	0.000122917	0.000114016	0.000105738	0.000120235	0.000109108	0.000103618	8.84302e-05	8.94992e-05	0.00011203	0.000109482

## Sheet: Archaeal_Phylum
Phylum	C1	C2	C3	C4	C5	HD1	HD2	HD3	HD4	HD5
Crenarchaeota	0.0221711	0.0158963	0.0196232	0.00917462	0.0133764	0.00959927	0.00710726	0.014885	0.00768835	0.0108844
Euryarchaeota	0.971862	0.980986	0.974946	0.988814	0.983981	0.988155	0.991144	0.981701	0.990429	0.986663
Korarchaeota	0.00186621	0.00113984	0.00195003	0.000916344	0.00102809	0.000843707	0.000743133	0.00134658	0.000564334	0.000949869
Thaumarchaeota	0.0041012	0.00197796	0.00348099	0.00109514	0.00161478	0.00140245	0.00100574	0.00206736	0.00131864	0.00150303

## Sheet: Archaeal_Order
Order	C1	C2	C3	C4	C5	HD1	HD2	HD3	HD4	HD5
Archaeoglobales	0.0119125	0.00959368	0.0105938	0.0063753	0.00841472	0.00675525	0.00543102	0.00918579	0.00573833	0.00713519
Cenarchaeales	0.00102809	0.000597859	0.000927519	0.000290548	0.000340835	0.000385535	0.000318486	0.000497285	0.000329661	0.000402298
Desulfurococcales	0.00750397	0.00568245	0.00670496	0.00322955	0.00507342	0.00333572	0.0025423	0.00469347	0.00282167	0.00385535
Halobacteriales	0.0227913	0.0174776	0.0188912	0.0100686	0.013287	0.0104318	0.0079342	0.0167624	0.00927519	0.0120913
Methanobacteriales	0.571765	0.698886	0.63867	0.802081	0.737635	0.792733	0.840009	0.71086	0.824162	0.773859
Methanocellales	0.00478287	0.00368214	0.00372125	0.00197238	0.00280491	0.00227969	0.0013801	0.0028105	0.00179916	0.00229086
Methanococcales	0.0827168	0.0600038	0.071933	0.0469235	0.0551371	0.0492982	0.042258	0.0581041	0.0445042	0.0491809
Methanomicrobiales	0.0846054	0.0590986	0.0716592	0.0370002	0.052863	0.0382853	0.0290548	0.0590483	0.0309825	0.0472364
Methanopyrales	0.00338042	0.00335807	0.00333013	0.00259817	0.00290548	0.00277697	0.00242496	0.00305076	0.00268757	0.00255347
Methanosarcinales	0.121963	0.0813982	0.101938	0.0530753	0.0724024	0.0556512	0.0404365	0.0792415	0.045359	0.0586572
Nitrosopumilales	0.00307311	0.0013801	0.00255347	0.000804595	0.00127394	0.00101692	0.000687258	0.00157008	0.000988982	0.00110073
Sulfolobales	0.00793979	0.00566569	0.00669937	0.00335807	0.00422971	0.00324073	0.00254789	0.00476611	0.0025423	0.00371566
Thermococcales	0.0365364	0.0271216	0.0288034	0.0167456	0.0212324	0.0173938	0.0129015	0.023635	0.0147006	0.0194109
Thermoplasmatales	0.0112811	0.00683347	0.00965514	0.0041012	0.00560423	0.0045929	0.00345864	0.00611269	0.00399504	0.00433029
Thermoproteales	0.00672731	0.0045482	0.00621885	0.002587	0.00407326	0.00302282	0.00201708	0.00542543	0.00232439	0.00331337
unclassified_(derived_from_Euryarchaeota)	0.0201261	0.0135328	0.0157511	0.00787274	0.0116946	0.00795655	0.00585567	0.0128903	0.00722459	0.00991775
unclassified_(derived_from_Korarchaeota)	0.00186621	0.00113984	0.00195003	0.000916344	0.00102809	0.000843707	0.000743133	0.00134658	0.000564334	0.000949869

## Sheet: Archaeal_Genus
Genus	C1	C2	C3	C4	C5	HD1	HD2	HD3	HD4	HD5
Aciduliprofundum	0.00710167	0.00484992	0.00503431	0.00244731	0.00345864	0.00215676	0.00141922	0.00350893	0.00228527	0.00262611
Aeropyrum	0.00107838	0.000888407	0.00090517	0.000525222	0.000737545	0.000502872	0.000357598	0.00077107	0.000474935	0.000575509
Archaeoglobus	0.00965514	0.00787833	0.00865499	0.00516841	0.00694522	0.00566569	0.00460966	0.00769394	0.00482198	0.00593948
Caldivirga	0.00187739	0.00144715	0.00195003	0.000514047	0.00131864	0.000854882	0.000508459	0.00173211	0.000944282	0.000866057
Candidatus_Korarchaeum	0.00186621	0.00113984	0.00195003	0.000916344	0.00102809	0.000843707	0.000743133	0.00134658	0.000564334	0.000949869
Cenarchaeum	0.00102809	0.000597859	0.000927519	0.000290548	0.000340835	0.000385535	0.000318486	0.000497285	0.000329661	0.000402298
Ferroglobus	0.00225734	0.00171535	0.00193885	0.00120689	0.0014695	0.00108956	0.000821358	0.00149185	0.000916344	0.00119572
Ferroplasma	0.0023188	0.00110632	0.00184386	0.00077107	0.00106721	0.000949869	0.000866057	0.00112867	0.000782245	0.000961044
Halalkalicoccus	0.00138569	0.000821358	0.000804595	0.000474935	0.000575509	0.000525222	0.00035201	0.000704021	0.000424647	0.000704021
Haloarcula	0.00350334	0.0024976	0.00293342	0.00148627	0.00195561	0.00146392	0.00117895	0.00238026	0.0013354	0.0016483
Halobacterium	0.00201708	0.0016483	0.00143039	0.000910757	0.00134099	0.000938694	0.000625796	0.00140804	0.000854882	0.00100574
Haloferax	0.00126835	0.00125159	0.00130747	0.000692846	0.000994569	0.000659321	0.000514047	0.000877232	0.000648146	0.000609034
Halogeometricum	0.00184386	0.00132982	0.0014695	0.000843707	0.00090517	0.000653734	0.000614621	0.00128512	0.000726371	0.000955457
Halomicrobium	0.00177681	0.00120689	0.00124042	0.000603446	0.000799008	0.000754308	0.000480522	0.00101692	0.000586684	0.000620209
Haloquadratum	0.00195003	0.00143598	0.00164272	0.000782245	0.000910757	0.000961044	0.00079342	0.0012907	0.000810183	0.000893995
Halorhabdus	0.0028105	0.00202825	0.00239144	0.00122924	0.0016483	0.0013354	0.000983394	0.00197796	0.00104486	0.0016483
Halorubrum	0.000921932	0.000704021	0.000642559	0.000368773	0.000446997	0.00037436	0.000318486	0.000648146	0.000346423	0.000502872
Haloterrigena	0.00256465	0.00206736	0.00258141	0.00105603	0.00151979	0.0012907	0.000944282	0.00246966	0.00103368	0.0016036
Hyperthermus	0.0018718	0.00128512	0.00139687	0.00079342	0.00120689	0.000709608	0.000569922	0.00109514	0.000715196	0.000893995
Ignicoccus	0.0016036	0.00124042	0.00153655	0.000670496	0.00101133	0.00077107	0.000653734	0.00101133	0.000687258	0.000888407
Ignisphaera	0.00117337	0.00112867	0.00132982	0.000553159	0.000910757	0.000581096	0.000407885	0.000670496	0.000407885	0.000754308
Metallosphaera	0.00137452	0.000826945	0.00107838	0.000541984	0.00074872	0.000553159	0.000452585	0.000692846	0.000335248	0.000525222
Methanobrevibacter	0.466129	0.578085	0.528602	0.673563	0.617622	0.659103	0.698847	0.580789	0.687962	0.654991
Methanocaldococcus	0.0258923	0.023093	0.0239479	0.0216682	0.0226404	0.0213218	0.0200646	0.0216626	0.020953	0.0206122
Methanocella	0.00478287	0.00368214	0.00372125	0.00197238	0.00280491	0.00227969	0.0013801	0.0028105	0.00179916	0.00229086
Methanococcoides	0.0135105	0.0100183	0.0111414	0.00626914	0.0101301	0.0067329	0.0049952	0.009806	0.00529692	0.00674407
Methanococcus	0.0559752	0.0360783	0.0469794	0.0245402	0.0317033	0.027535	0.021752	0.0357374	0.0230539	0.0278926
Methanocorpusculum	0.0270545	0.0192097	0.0234953	0.0116331	0.0166953	0.0127841	0.00935901	0.0212212	0.00991217	0.0151085
Methanoculleus	0.0115828	0.00812976	0.00942047	0.00475493	0.00656527	0.0053472	0.00431352	0.0079789	0.00449232	0.00674407
Methanohalobium	0.00554835	0.00268198	0.00428559	0.00150303	0.00165389	0.00127953	0.00081577	0.00172653	0.00117896	0.0012907
Methanohalophilus	0.00460966	0.00354245	0.00390564	0.00205619	0.00265405	0.00201708	0.00144157	0.0028552	0.00206178	0.00221264
Methanoplanus	0.00965514	0.00612945	0.00800684	0.00436381	0.00571039	0.00388329	0.00326308	0.00641441	0.00357598	0.00700668
Methanopyrus	0.00338042	0.00335807	0.00333013	0.00259817	0.00290548	0.00277697	0.00242496	0.00305076	0.00268757	0.00255347
Methanoregula	0.0115549	0.00832532	0.00945958	0.00501196	0.00763807	0.0053025	0.0041012	0.00747044	0.00384976	0.00617415
Methanosaeta	0.00903493	0.00707373	0.00723577	0.00428559	0.00617415	0.00455379	0.00317368	0.00673848	0.00406767	0.00521311
Methanosarcina	0.0892598	0.0580817	0.0753693	0.0389614	0.0517902	0.0410679	0.0300103	0.0581152	0.0327537	0.0431967
Methanosphaera	0.0340668	0.0396878	0.0344858	0.0336086	0.032737	0.0366035	0.0391234	0.035106	0.0389502	0.0333292
Methanosphaerula	0.00814094	0.005973	0.00728047	0.00380506	0.00439734	0.00359833	0.00275462	0.00492815	0.00290548	0.00415149
Methanospirillum	0.0166171	0.0113314	0.0139966	0.00743133	0.0118566	0.00736987	0.00526339	0.0110352	0.00624679	0.00805154
Methanothermobacter	0.0669378	0.0762633	0.0709497	0.0895615	0.0820799	0.0911148	0.0958306	0.0889357	0.0913383	0.0808618
Methanothermococcus	0.000849295	0.000832533	0.00100574	0.000715196	0.00079342	0.00044141	0.00044141	0.000704021	0.000497285	0.000676083
Methanothermus	0.00463201	0.00484992	0.00463201	0.0053472	0.00519634	0.00591154	0.00620768	0.00602888	0.00591154	0.00467671
Natrialba	0.00102251	0.00104486	0.00081577	0.000687258	0.000826945	0.000525222	0.000391123	0.00117896	0.000558747	0.000625796
Natronomonas	0.00172653	0.00144157	0.00163154	0.000933107	0.00136334	0.000949869	0.000737545	0.00152538	0.00090517	0.00127394
Nitrosopumilus	0.00307311	0.0013801	0.00255347	0.000804595	0.00127394	0.00101692	0.000687258	0.00157008	0.000988982	0.00110073
Picrophilus	0.00266522	0.00170976	0.00239702	0.00107279	0.00140804	0.00122924	0.000782245	0.00159243	0.00101133	0.00102809
Pyrobaculum	0.00203943	0.00132982	0.0015142	0.000832533	0.00112308	0.000782245	0.000553159	0.00121248	0.000514047	0.000961044
Pyrococcus	0.016159	0.0115549	0.0135775	0.00767159	0.00971102	0.00767718	0.00616298	0.0108788	0.00680553	0.00947634
Staphylothermus	0.00177681	0.00113984	0.00153655	0.000687258	0.00120689	0.00077107	0.000553159	0.00114543	0.000536397	0.000743133
Sulfolobus	0.00656527	0.00483875	0.00562099	0.00281608	0.00348099	0.00268757	0.0020953	0.00407326	0.00220705	0.00319044
Thermococcus	0.0203775	0.0155667	0.0152258	0.00907404	0.0115214	0.0097166	0.00673848	0.0127562	0.00789509	0.00993451
Thermofilum	0.0028105	0.00177123	0.00275462	0.00124042	0.00163154	0.00138569	0.000955457	0.00248083	0.000866057	0.00148627
Thermoplasma	0.00629707	0.00401739	0.00541425	0.00225734	0.00312898	0.00241378	0.00181034	0.00339159	0.00220146	0.00234115
unclassified_(derived_from_Euryarchaeota)	0.0130244	0.00868292	0.0107168	0.00542543	0.00823592	0.00579979	0.00443645	0.00938136	0.00493932	0.00729164

## Sheet: Bacteria_DeSeq2
Genus	log2FC	lfcSE	Pvalues	FDR
unclassified_(derived_from_Vibrionales)	-1.6469	0.47534	0.00053075	0.0057281
Tolumonas	-1.3576	0.53122	0.010597	0.042687
Elusimicrobium	-1.1825	0.40716	0.00368	0.022095
Moritella	-1.1634	0.46063	0.011551	0.045694
Aeromonas	-1.0882	0.41593	0.008885	0.038502
Candidatus_Regiella	-1.0645	0.34766	0.0021992	0.015969
unclassified_(derived_from_Vibrionaceae)	-0.99967	0.36565	0.0062579	0.030858
unclassified_(derived_from_Alteromonadales)	-0.92902	0.27842	0.00084771	0.0079491
Candidatus_Riesia	-0.82932	0.23916	0.00052516	0.0057281
Candidatus_Hamiltonella	-0.78246	0.2357	0.00090088	0.0083113
Mesoplasma	-0.70741	0.16616	2.0686e-05	0.00056414
Ferrimonas	-0.6862	0.34201	0.044815	0.11713
Providencia	-0.66659	0.25152	0.0080428	0.035618
Mycoplasma	-0.62674	0.12144	2.4571e-07	1.3558e-05
Ureaplasma	-0.62542	0.12622	7.2374e-07	3.4498e-05
Idiomarina	-0.61931	0.17511	0.00040508	0.005149
Photobacterium	-0.59824	0.21995	0.0065304	0.031656
Aliivibrio	-0.59313	0.21412	0.005603	0.028615
Proteus	-0.57244	0.24919	0.021608	0.070941
Alteromonas	-0.56984	0.1946	0.0034085	0.021192
Buchnera	-0.56804	0.1893	0.0026932	0.018339
Erysipelothrix	-0.54541	0.13939	9.117e-05	0.0017383
Bermanella	-0.54288	0.19291	0.0048905	0.025902
Wigglesworthia	-0.53474	0.11641	4.3552e-06	0.00016608
Aggregatibacter	-0.5202	0.20202	0.010023	0.041247
unclassified_(derived_from_Rhodobacterales)	-0.50849	0.2169	0.019059	0.06489
Edwardsiella	-0.49994	0.21846	0.022113	0.071061
unclassified_(derived_from_Rickettsiales)	-0.49626	0.13197	0.00016964	0.0024881
Xenorhabdus	-0.49601	0.18751	0.0081633	0.035644
Psychromonas	-0.49373	0.23145	0.03291	0.095074
Candidatus_Blochmannia	-0.48356	0.19154	0.011583	0.045694
Vibrio	-0.46664	0.20017	0.019741	0.066423
Acholeplasma	-0.4632	0.16186	0.0042131	0.024004
Pseudoalteromonas	-0.45233	0.18241	0.013148	0.049479
Sodalis	-0.44605	0.23264	0.055201	0.13493
Blattabacterium	-0.44435	0.10438	2.0712e-05	0.00056414
Pasteurella	-0.43718	0.20036	0.029115	0.086289
Shigella	-0.4279	0.12345	0.00052764	0.0057281
Neptuniibacter	-0.42572	0.13968	0.0023047	0.016077
Photorhabdus	-0.42428	0.2173	0.050874	0.12991
Microscilla	-0.4155	0.13427	0.0019709	0.015015
Marivirga	-0.41351	0.14486	0.0043112	0.024004
Colwellia	-0.41198	0.15809	0.0091612	0.039106
Candidatus_Phytoplasma	-0.41192	0.17788	0.020575	0.068423
Sphingobacterium	-0.39863	0.12238	0.0011252	0.0099013
Kangiella	-0.39315	0.11255	0.00047718	0.0055268
Alistipes	-0.38474	0.087699	1.1492e-05	0.00036518
Algoriphagus	-0.37991	0.12829	0.0030634	0.020141
Shewanella	-0.37795	0.15298	0.013485	0.04984
unclassified_(derived_from_Flavobacteriales)	-0.36822	0.13762	0.0074587	0.03386
Erwinia	-0.35963	0.19279	0.062126	0.14745
Psychroflexus	-0.35942	0.13407	0.0073446	0.033763
Roseibium	-0.35678	0.11369	0.0017003	0.013323
Gramella	-0.35609	0.11143	0.0013951	0.011565
Croceibacter	-0.35432	0.1203	0.0032261	0.020358
unclassified_(derived_from_Flavobacteria)	-0.35243	0.10644	0.00092973	0.0084414
Endoriftia	-0.35194	0.16558	0.033546	0.096425
Mannheimia	-0.34756	0.16406	0.034135	0.097626
Cytophaga	-0.3467	0.10389	0.00084632	0.0079491
Dokdonia	-0.34493	0.1184	0.0035765	0.021997
Pedobacter	-0.34328	0.10586	0.0011833	0.010255
Candidatus_Cloacamonas	-0.34301	0.15214	0.024165	0.075121
Robiginitalea	-0.34054	0.08201	3.2897e-05	0.00069692
Candidatus_Sulcia	-0.33605	0.093718	0.00033607	0.0045769
Candidatus_Pelagibacter	-0.33441	0.079384	2.5255e-05	0.00062807
Candidatus_Amoebophilus	-0.3317	0.13428	0.013506	0.04984
unclassified_(derived_from_Bacteroidetes)	-0.32887	0.10408	0.001579	0.012544
Capnocytophaga	-0.32206	0.083758	0.00012049	0.0020412
unclassified_(derived_from_Bacteria)	-0.31994	0.23106	0.16616	0.30058
Bartonella	-0.31748	0.1112	0.0043041	0.024004
Polaribacter	-0.31523	0.09417	0.00081569	0.007908
Coprobacillus	-0.31449	0.11349	0.005587	0.028615
Dickeya	-0.31308	0.18942	0.098363	0.20951
Haemophilus	-0.30872	0.14411	0.032168	0.093403
Rickettsiella	-0.3052	0.20746	0.14124	0.26931
Riemerella	-0.30453	0.099734	0.0022623	0.016077
Pseudovibrio	-0.29526	0.092933	0.0014877	0.011985
Dichelobacter	-0.29475	0.096601	0.0022794	0.016077
Cronobacter	-0.29263	0.14619	0.045311	0.11781
Salmonella	-0.28215	0.14378	0.049727	0.12812
Catenibacterium	-0.27623	0.10954	0.011675	0.045739
Yersinia	-0.27216	0.16427	0.097571	0.20951
unclassified_(derived_from_Flavobacteriaceae)	-0.2713	0.093487	0.0037082	0.022095
Pantoea	-0.27128	0.17341	0.11773	0.23795
Acetobacter	-0.27066	0.10986	0.013756	0.050197
unclassified_(derived_from_Elusimicrobia)	-0.26858	0.12462	0.031142	0.090885
Orientia	-0.26747	0.1104	0.015406	0.055077
Pectobacterium	-0.26674	0.15327	0.081804	0.18568
Chryseobacterium	-0.26333	0.087746	0.0026902	0.018339
Leadbetterella	-0.26214	0.074906	0.00046607	0.0055268
Candidatus_Azobacteroides	-0.26164	0.082141	0.0014466	0.011821
Macrococcus	-0.25914	0.11571	0.025119	0.077664
Alcanivorax	-0.25808	0.10739	0.016246	0.057362
Kingella	-0.25636	0.10551	0.015109	0.054356
Weissella	-0.25127	0.094691	0.0079643	0.03559
Cardiobacterium	-0.24877	0.12835	0.052599	0.13252
Enhydrobacter	-0.2471	0.16139	0.12577	0.24943
Fulvimarina	-0.24236	0.18458	0.18916	0.32405
Roseomonas	-0.24131	0.10455	0.020989	0.069396
Gemella	-0.24009	0.11817	0.042185	0.11276
Maribacter	-0.2381	0.08844	0.0070966	0.033273
unclassified_(derived_from_Erysipelotrichaceae)	-0.23651	0.087504	0.0068757	0.032503
Chitinophaga	-0.23297	0.06174	0.00016099	0.0024233
Histophilus	-0.23218	0.13694	0.08998	0.20027
Zunongwangia	-0.23181	0.077481	0.0027727	0.018658
Ehrlichia	-0.23105	0.08519	0.0066846	0.032131
Actinobacillus	-0.2304	0.11969	0.054224	0.13312
Lutiella	-0.22873	0.081658	0.0050933	0.026485
Rickettsia	-0.22679	0.084869	0.0075338	0.033932
Mucilaginibacter	-0.22626	0.10387	0.029391	0.086657
Escherichia	-0.22426	0.09021	0.012919	0.048939
unclassified_(derived_from_Burkholderiales)	-0.22259	0.11515	0.053239	0.13252
Rhodospirillum	-0.22036	0.13856	0.11176	0.22928
Oenococcus	-0.21792	0.082292	0.0080949	0.035618
unclassified_(derived_from_Gammaproteobacteria)	-0.21769	0.11235	0.052671	0.13252
Citreicella	-0.21611	0.12888	0.093583	0.20588
Eremococcus	-0.21541	0.0903	0.017058	0.059497
Methylophaga	-0.21502	0.12938	0.096527	0.20902
Ahrensia	-0.21093	0.123	0.086374	0.19299
Fibrobacter	-0.20818	0.23472	0.37511	0.51578
Serratia	-0.20673	0.18027	0.25146	0.39515
Dyadobacter	-0.20218	0.070384	0.0040716	0.023619
Nitrosomonas	-0.20201	0.10453	0.053284	0.13252
Leeuwenhoekiella	-0.20136	0.068276	0.0031864	0.020358
Caminibacter	-0.19717	0.094795	0.037528	0.10335
unclassified_(derived_from_Chroococcales)	-0.19681	0.12165	0.10572	0.22069
Turicibacter	-0.19163	0.12877	0.1367	0.26417
Basfia	-0.19105	0.16472	0.2461	0.38994
Simonsiella	-0.19052	0.11545	0.098895	0.20951
Citromicrobium	-0.19039	0.16059	0.23581	0.37782
Herbaspirillum	-0.18977	0.073048	0.0093808	0.039257
Streptobacillus	-0.18662	0.077434	0.015952	0.056675
Sagittula	-0.18641	0.17914	0.29806	0.44168
Eikenella	-0.18605	0.1527	0.22307	0.36455
Enterobacter	-0.18404	0.12816	0.15098	0.28316
Moraxella	-0.18192	0.13379	0.17391	0.3099
Staphylococcus	-0.1784	0.086954	0.040208	0.109
Porphyromonas	-0.17388	0.067714	0.010235	0.041521
Reinekea	-0.17064	0.084896	0.04443	0.11712
Methylotenera	-0.16984	0.096696	0.079018	0.18079
Treponema	-0.16943	0.20247	0.40268	0.54324
Marinomonas	-0.16879	0.10539	0.10924	0.22639
Thermosipho	-0.16719	0.053815	0.0018921	0.014625
Granulibacter	-0.16495	0.074286	0.026389	0.08072
Salinibacter	-0.16412	0.045888	0.00034816	0.0046313
Calditerrivibrio	-0.16274	0.078206	0.037444	0.10335
Starkeya	-0.15819	0.10466	0.13068	0.25776
Tropheryma	-0.1565	0.10396	0.13221	0.25898
Chloroherpeton	-0.15494	0.048215	0.0013109	0.011191
Magnetospirillum	-0.15449	0.1116	0.16625	0.30058
Petrotoga	-0.14927	0.039482	0.00015646	0.0024233
Methylobacter	-0.1482	0.11888	0.21253	0.35546
Coxiella	-0.14763	0.054985	0.0072562	0.033744
Anoxybacillus	-0.14747	0.081363	0.069909	0.1619
Gluconobacter	-0.1473	0.076158	0.053091	0.13252
Stigmatella	-0.14458	0.074733	0.05303	0.13252
Candidatus_Puniceispirillum	-0.1445	0.11006	0.18922	0.32405
Candidatus_Accumulibacter	-0.1427	0.092527	0.123	0.2453
Flavobacterium	-0.14237	0.071578	0.046697	0.12086
Gallionella	-0.1392	0.084133	0.098022	0.20951
unclassified_(derived_from_Candidatus_Poribacteria)	-0.13072	0.13695	0.33984	0.48115
Paludibacter	-0.12858	0.069396	0.063908	0.15012
Helicobacter	-0.1285	0.056325	0.022521	0.071966
Hyphomicrobium	-0.12748	0.091587	0.16394	0.3004
Methylovorus	-0.12684	0.087376	0.14659	0.27582
Oceanicaulis	-0.12655	0.091486	0.16658	0.30058
Hahella	-0.12313	0.11142	0.26911	0.41116
Oligotropha	-0.1222	0.086934	0.15982	0.2949
Neisseria	-0.12187	0.060458	0.043817	0.11603
Wolbachia	-0.12088	0.089248	0.17561	0.31003
Hydrogenobacter	-0.12059	0.06255	0.053864	0.13312
Spirosoma	-0.11866	0.062505	0.057652	0.13914
Maricaulis	-0.11862	0.063315	0.060997	0.14538
Klebsiella	-0.11853	0.15865	0.45497	0.58819
Sideroxydans	-0.11527	0.082143	0.16055	0.29529
Marinobacter	-0.11452	0.11288	0.31032	0.45748
Bulleidia	-0.11389	0.10798	0.29158	0.43433
Citrobacter	-0.11233	0.094231	0.23325	0.37488
Zymomonas	-0.11108	0.08846	0.20921	0.35093
Parvularcula	-0.11054	0.090416	0.22151	0.36305
Thioalkalivibrio	-0.10827	0.068936	0.1163	0.23615
Thiomicrospira	-0.10708	0.088323	0.22536	0.36725
Halothiobacillus	-0.10421	0.11063	0.34624	0.4878
Lysinibacillus	-0.10271	0.06874	0.13515	0.26205
Herminiimonas	-0.097462	0.079368	0.21946	0.36083
Parvibaculum	-0.096189	0.098474	0.32867	0.47576
Azospirillum	-0.09463	0.11515	0.41121	0.55241
Limnobacter	-0.094005	0.14482	0.51627	0.64337
Gloeobacter	-0.093549	0.070051	0.18173	0.31714
Deferribacter	-0.093032	0.061947	0.13315	0.25993
Laribacter	-0.092491	0.072027	0.1991	0.33795
Thauera	-0.092209	0.054875	0.092892	0.20515
Octadecabacter	-0.092068	0.11908	0.43943	0.57619
Xylella	-0.09065	0.07796	0.24492	0.38915
Sulfurihydrogenibium	-0.090535	0.057667	0.11642	0.23615
Campylobacter	-0.089799	0.065049	0.16744	0.30118
Rhodomicrobium	-0.088587	0.089133	0.32028	0.46735
Kosmotoga	-0.088113	0.082527	0.28566	0.42663
Janthinobacterium	-0.086458	0.061129	0.15726	0.29111
Acidithiobacillus	-0.085604	0.087764	0.32937	0.47576
Aerococcus	-0.084034	0.078495	0.28436	0.42597
Bdellovibrio	-0.082018	0.051434	0.11079	0.22879
Ketogulonicigenium	-0.081252	0.09128	0.37339	0.51578
Pediococcus	-0.080659	0.069933	0.24876	0.39198
Afipia	-0.080287	0.12624	0.52479	0.65257
Beijerinckia	-0.079324	0.069931	0.25666	0.39979
Ilyobacter	-0.076973	0.069878	0.27067	0.41176
Prochlorococcus	-0.07692	0.0405	0.057529	0.13914
Listeria	-0.07684	0.055515	0.16632	0.30058
Nitrosospira	-0.076146	0.065111	0.24221	0.38592
Francisella	-0.072943	0.094503	0.4402	0.57619
Acidiphilium	-0.072643	0.060628	0.23085	0.37301
Desulfonatronospira	-0.071168	0.098164	0.46846	0.60216
Carnobacterium	-0.070563	0.093451	0.4502	0.58393
unclassified_(derived_from_Campylobacterales)	-0.067817	0.067875	0.31773	0.46481
Thiobacillus	-0.064558	0.066729	0.33331	0.47625
Borrelia	-0.064	0.10165	0.52896	0.65577
Halomonas	-0.059965	0.085829	0.48477	0.61358
Persephonella	-0.058594	0.060646	0.33396	0.47625
Polynucleobacter	-0.058528	0.059218	0.32299	0.4701
Labrenzia	-0.058356	0.075003	0.43654	0.57403
Brucella	-0.058261	0.052697	0.26891	0.41116
Congregibacter	-0.057937	0.083888	0.48979	0.61709
Chromobacterium	-0.055509	0.062149	0.37177	0.51578
Oceanobacillus	-0.055292	0.063099	0.38088	0.52046
Leuconostoc	-0.054271	0.071282	0.44645	0.58039
Psychrobacter	-0.051555	0.051243	0.31437	0.46108
Rhodothermus	-0.051485	0.067313	0.44436	0.5803
Synechocystis	-0.051009	0.052012	0.32673	0.47434
Methylococcus	-0.050549	0.052479	0.33544	0.47625
unclassified_(derived_from_Alphaproteobacteria)	-0.050248	0.1224	0.68141	0.77898
Fervidobacterium	-0.049615	0.051291	0.33338	0.47625
Alicycliphilus	-0.049189	0.12377	0.69105	0.78119
Chlorobaculum	-0.048157	0.050835	0.34347	0.4851
Geobacillus	-0.047977	0.060597	0.42851	0.56738
Sulfurospirillum	-0.047558	0.059758	0.42612	0.56553
Hydrogenivirga	-0.04597	0.056393	0.41497	0.55589
Exiguobacterium	-0.045751	0.056456	0.41772	0.55716
Aromatoleum	-0.045533	0.061019	0.45554	0.58819
Oscillatoria	-0.045197	0.076545	0.55488	0.67459
Arcobacter	-0.044033	0.062435	0.48064	0.61354
Hirschia	-0.040538	0.084153	0.63	0.73393
Catonella	-0.039683	0.072521	0.58425	0.69765
Sinorhizobium	-0.038546	0.079585	0.62814	0.73326
Acidimicrobium	-0.038534	0.10295	0.70818	0.79414
Legionella	-0.037481	0.098419	0.70333	0.79194
Methylosinus	-0.036584	0.092863	0.69361	0.78254
Cylindrospermopsis	-0.035661	0.11039	0.74666	0.82273
Lactobacillus	-0.035633	0.04928	0.46963	0.60231
Gluconacetobacter	-0.034862	0.070426	0.62059	0.72592
Erythrobacter	-0.034599	0.058089	0.55143	0.67397
Parachlamydia	-0.033168	0.082112	0.68625	0.77898
Lactococcus	-0.032333	0.062034	0.60221	0.71241
Prosthecochloris	-0.030191	0.087112	0.72891	0.80801
Nitratiruptor	-0.029442	0.041837	0.4816	0.61354
Nautilia	-0.029319	0.072946	0.68774	0.77898
Halorhodospira	-0.02773	0.055406	0.61673	0.72452
Fusobacterium	-0.027	0.049661	0.58666	0.69765
Nodularia	-0.026825	0.11745	0.81935	0.87159
Chlamydophila	-0.02609	0.081187	0.74794	0.82273
Aquifex	-0.026073	0.061841	0.67331	0.77181
Roseovarius	-0.025952	0.071495	0.71661	0.79747
Segniliparus	-0.025313	0.11289	0.82257	0.87294
unclassified_(derived_from_Deltaproteobacteria)	-0.025197	0.068613	0.71345	0.7955
Sulfuricurvum	-0.025074	0.069875	0.71972	0.79937
Sulfurimonas	-0.024945	0.042895	0.56087	0.6797
Natranaerobius	-0.023001	0.053855	0.66931	0.76876
Anaerococcus	-0.022691	0.04911	0.64405	0.74574
Acinetobacter	-0.021845	0.087764	0.80343	0.86215
Chelativorans	-0.021814	0.058545	0.70945	0.79414
Lyngbya	-0.018205	0.074452	0.80683	0.86263
Oceanicola	-0.016971	0.067903	0.80264	0.86215
Chlorobium	-0.016584	0.048763	0.73379	0.81185
Oscillochloris	-0.01481	0.096133	0.87757	0.91767
Methylobacillus	-0.010481	0.07255	0.88513	0.92054
Parabacteroides	-0.010082	0.064093	0.87501	0.91668
Beggiatoa	-0.0087124	0.064621	0.89275	0.92678
Lawsonia	-0.0072159	0.07091	0.91895	0.9488
Holdemania	-0.0068558	0.087322	0.93742	0.96094
Ruegeria	-0.0064355	0.053689	0.90459	0.93736
Paracoccus	-0.0045649	0.069534	0.94766	0.96793
Cellvibrio	-0.004374	0.093974	0.96288	0.9748
Desulfuromonas	-0.004363	0.041229	0.91572	0.94719
Loktanella	-0.0034381	0.12823	0.97861	0.98495
Jonesia	-0.003216	0.056122	0.9543	0.96886
Tsukamurella	-0.0019059	0.076322	0.98008	0.98495
Arthrospira	-0.0014213	0.061329	0.98151	0.98495
Clostridium	-0.0012443	0.19055	0.99479	0.99486
Thermomonospora	-0.00049328	0.076631	0.99486	0.99486
Bacillus	0.0021831	0.053827	0.96765	0.97791
Brevibacterium	0.0022659	0.065254	0.9723	0.98087
Nostoc	0.0025018	0.044644	0.95531	0.96886
Dehalococcoides	0.0035487	0.053369	0.94699	0.96793
Nitrosococcus	0.0047378	0.074529	0.94931	0.96793
Phenylobacterium	0.0058593	0.10181	0.95411	0.96886
Desulfobacterium	0.0068086	0.076547	0.92912	0.95758
Neorickettsia	0.0093136	0.11009	0.93258	0.95942
Aeromicrobium	0.0096514	0.12071	0.93627	0.96094
Microcystis	0.010429	0.059208	0.86018	0.90446
Ralstonia	0.011104	0.04874	0.81979	0.87159
Thiomonas	0.011311	0.071719	0.87468	0.91668
Nitrococcus	0.011512	0.079023	0.88418	0.92054
Brevibacillus	0.012523	0.047813	0.79339	0.85788
Synechococcus	0.013475	0.049052	0.78355	0.85045
Micrococcus	0.013635	0.091068	0.88098	0.91957
Desulfurispirillum	0.013639	0.050425	0.78679	0.85235
Gemmatimonas	0.016052	0.080564	0.84207	0.88704
Roseobacter	0.016818	0.0757	0.82418	0.87302
Chlamydia	0.01694	0.082416	0.83715	0.88349
Terriglobus	0.017087	0.069166	0.80488	0.86215
Granulicatella	0.018767	0.090564	0.83584	0.88349
Coprothermobacter	0.018905	0.062642	0.76281	0.83588
Mesorhizobium	0.01897	0.050459	0.70696	0.79414
Thermosynechococcus	0.019762	0.063958	0.75734	0.83147
Alkalilimnicola	0.02012	0.080879	0.80354	0.86215
Anabaena	0.022369	0.042986	0.60281	0.71241
Azotobacter	0.022496	0.095907	0.81455	0.86926
Cyanothece	0.022647	0.050112	0.65132	0.75264
unclassified_(derived_from_Thermotogales)	0.022741	0.088256	0.79666	0.85979
Bordetella	0.024244	0.044224	0.58355	0.69765
Saccharomonospora	0.02428	0.080968	0.76428	0.83589
Chromohalobacter	0.024576	0.05605	0.66105	0.76234
Microcoleus	0.024794	0.086302	0.77389	0.84317
Dechloromonas	0.025029	0.061932	0.68611	0.77898
Mariprofundus	0.026649	0.072274	0.71234	0.7955
Anaerobaculum	0.026888	0.083437	0.74726	0.82273
Peptoniphilus	0.027138	0.058066	0.64023	0.74434
Desulfotalea	0.028935	0.042217	0.4931	0.6199
Nakamurella	0.029327	0.072156	0.68442	0.77898
Desulfovibrio	0.029336	0.10368	0.77721	0.84518
Nitrobacter	0.029455	0.049895	0.55496	0.67459
Halanaerobium	0.029569	0.04861	0.543	0.66794
Leptotrichia	0.029976	0.033771	0.37475	0.51578
Corynebacterium	0.030125	0.052897	0.56902	0.68522
Anaeromyxobacter	0.030359	0.06039	0.61516	0.72452
Nitrospira	0.030374	0.06559	0.6433	0.74574
Allochromatium	0.030865	0.0709	0.66332	0.76342
Leptospira	0.031199	0.046901	0.50592	0.63324
Sulfurovum	0.033806	0.060455	0.57604	0.69221
Agrobacterium	0.034479	0.059815	0.56433	0.68245
Thermodesulfovibrio	0.039627	0.07286	0.58652	0.69765
Thermus	0.039663	0.074762	0.59576	0.707
unclassified_(derived_from_Rhodobacteraceae)	0.040048	0.13542	0.76744	0.83774
Aminomonas	0.04035	0.07024	0.56566	0.68262
Thermocrinis	0.041464	0.083521	0.61958	0.72592
Gardnerella	0.042117	0.056841	0.45872	0.59096
Trichodesmium	0.045299	0.06417	0.48024	0.61354
Maritimibacter	0.0453	0.082513	0.583	0.69765
Pelodictyon	0.046005	0.051746	0.37397	0.51578
Sphingopyxis	0.046238	0.074558	0.53515	0.65971
Albidiferax	0.046411	0.078721	0.55548	0.67459
Dinoroseobacter	0.046613	0.067134	0.48747	0.61553
Spirochaeta	0.046749	0.11598	0.68689	0.77898
Asticcacaulis	0.048376	0.038156	0.20485	0.34565
Roseiflexus	0.048382	0.059847	0.41884	0.55716
Leptothrix	0.048599	0.050465	0.33554	0.47625
Dialister	0.048737	0.097413	0.61685	0.72452
Methylocella	0.049014	0.081607	0.5481	0.67133
Waddlia	0.049224	0.075771	0.51592	0.64337
Finegoldia	0.051501	0.050122	0.30418	0.44959
Meiothermus	0.052161	0.053693	0.33132	0.47625
Acidobacterium	0.052235	0.074781	0.48486	0.61358
Thermotoga	0.052354	0.047418	0.26955	0.41116
Rhodobacter	0.053291	0.062686	0.39526	0.53575
Cupriavidus	0.054301	0.047899	0.25693	0.39979
Deinococcus	0.054494	0.057995	0.3474	0.48824
Brachyspira	0.0564	0.039854	0.15702	0.29111
Xanthomonas	0.056578	0.06469	0.38179	0.52046
Xanthobacter	0.056992	0.07037	0.418	0.55716
Thermanaerovibrio	0.058573	0.066227	0.37646	0.51639
Aurantimonas	0.058899	0.075066	0.43267	0.57025
Enterococcus	0.061718	0.070621	0.38215	0.52046
Methylobacterium	0.062495	0.043775	0.1534	0.28675
Heliobacterium	0.063886	0.051871	0.21808	0.36083
Ktedonobacter	0.064363	0.069488	0.35432	0.49674
Oxalobacter	0.065424	0.054456	0.22959	0.37203
Rhodopirellula	0.066133	0.10923	0.54489	0.66884
Propionibacterium	0.067371	0.06677	0.31298	0.46021
Teredinibacter	0.067422	0.062733	0.28249	0.42597
Megasphaera	0.068566	0.060695	0.25861	0.40089
Wolinella	0.068584	0.05317	0.19708	0.33651
Desulfatibacillum	0.07132	0.052604	0.17517	0.31003
Halothermothrix	0.073258	0.032313	0.02338	0.073885
unclassified_(derived_from_Opitutaceae)	0.073808	0.11776	0.53081	0.65577
Burkholderia	0.074767	0.03679	0.04213	0.11276
Conexibacter	0.075449	0.070493	0.28448	0.42597
Pelobacter	0.07548	0.034856	0.030351	0.08903
Geodermatophilus	0.076601	0.066299	0.24793	0.39176
Ochrobactrum	0.076987	0.070735	0.27643	0.41941
Plesiocystis	0.077425	0.10164	0.44622	0.58039
Polaromonas	0.07818	0.047546	0.10011	0.21053
Acaryochloris	0.079161	0.075321	0.29327	0.43571
Thermoanaerobacter	0.080002	0.051297	0.11886	0.23939
Thermosinus	0.080353	0.095924	0.40222	0.54324
Micromonospora	0.081675	0.072626	0.26076	0.40312
Acidaminococcus	0.082046	0.094929	0.38743	0.52639
Rothia	0.082096	0.073994	0.26722	0.41089
Pseudomonas	0.082224	0.1001	0.41141	0.55241
Catenulispora	0.082657	0.07716	0.28406	0.42597
Geobacter	0.082846	0.033636	0.013778	0.050197
Caulobacter	0.083152	0.061777	0.1783	0.31285
Acetohalobium	0.083541	0.06306	0.18524	0.32109
Candidatus_Koribacter	0.083566	0.047946	0.081348	0.18538
Methylibium	0.083669	0.070201	0.23332	0.37488
Caldanaerobacter	0.084233	0.059346	0.1558	0.29028
Denitrovibrio	0.084497	0.055228	0.12602	0.24943
Renibacterium	0.084652	0.068926	0.21939	0.36083
Crocosphaera	0.085778	0.058245	0.14083	0.26931
Hydrogenobaculum	0.086312	0.063689	0.17535	0.31003
Azorhizobium	0.088217	0.053444	0.098811	0.20951
Peptostreptococcus	0.08864	0.059204	0.13434	0.26137
Myxococcus	0.088711	0.047136	0.059833	0.1438
Aminobacterium	0.089776	0.12796	0.48293	0.61358
Oceanithermus	0.091383	0.073664	0.21477	0.35713
Nocardia	0.091934	0.059621	0.12308	0.2453
Syntrophobacter	0.092904	0.081538	0.25454	0.39889
Carboxydothermus	0.09295	0.033878	0.0060761	0.030645
Desulfarculus	0.094203	0.06245	0.13144	0.25836
Sebaldella	0.096581	0.038521	0.012167	0.046708
Bacteroides	0.096685	0.078748	0.21953	0.36083
Scardovia	0.096816	0.079996	0.22618	0.36754
Thermoanaerobacterium	0.096867	0.060922	0.11183	0.22928
Candidatus_Protochlamydia	0.097089	0.072864	0.1827	0.31765
Syntrophothermus	0.098056	0.043901	0.025512	0.078457
Salinispora	0.09984	0.045345	0.027679	0.083356
Beutenbergia	0.099957	0.089043	0.26162	0.40336
Jonquetella	0.10142	0.086719	0.24218	0.38592
Brachybacterium	0.10253	0.082619	0.21459	0.35713
Cyanobium	0.10426	0.16619	0.53042	0.65577
Rhodopseudomonas	0.10511	0.059451	0.077068	0.17704
Streptococcus	0.1055	0.046727	0.023964	0.074904
Kribbella	0.10556	0.080033	0.18717	0.32282
Streptosporangium	0.10559	0.080087	0.18737	0.32282
Hyphomonas	0.10564	0.042035	0.01197	0.046474
Anaerofustis	0.10606	0.057271	0.064038	0.15012
Rubrobacter	0.10606	0.076274	0.16438	0.3004
Thermincola	0.10617	0.050165	0.034317	0.097657
Amycolatopsis	0.10654	0.072772	0.14317	0.27207
Kocuria	0.10679	0.08415	0.20443	0.34565
Filifactor	0.10713	0.079591	0.17829	0.31285
Alicyclobacillus	0.10953	0.058286	0.060212	0.14411
Desulfotomaculum	0.11014	0.039278	0.0050454	0.026477
Verminephrobacter	0.11071	0.057476	0.054088	0.13312
Nocardiopsis	0.11172	0.081396	0.16989	0.30367
Haliangium	0.11178	0.053354	0.036172	0.10192
Herpetosiphon	0.11224	0.049299	0.022806	0.072472
Kytococcus	0.1135	0.077808	0.14466	0.27399
Jannaschia	0.11418	0.059784	0.056161	0.1367
Dethiobacter	0.11475	0.073739	0.11967	0.24018
Novosphingobium	0.11566	0.069534	0.096225	0.20902
Azoarcus	0.11623	0.084561	0.16927	0.30351
Thermosediminibacter	0.11703	0.055732	0.035749	0.10123
Prevotella	0.11874	0.12297	0.33422	0.47625
unclassified_(derived_from_Alicyclobacillaceae)	0.12116	0.075245	0.10734	0.22327
Ammonifex	0.12152	0.065432	0.063292	0.1496
Streptomyces	0.1218	0.04218	0.0038808	0.022885
Syntrophus	0.12229	0.058492	0.036552	0.10249
Veillonella	0.12245	0.08422	0.14596	0.27553
Thermobifida	0.12257	0.062772	0.050856	0.12991
Akkermansia	0.12298	0.059141	0.037583	0.10335
Acidovorax	0.12332	0.045023	0.0061611	0.030645
Rhizobium	0.1242	0.054868	0.023598	0.074165
Mycobacterium	0.12527	0.032198	9.9907e-05	0.0018434
Dictyoglomus	0.12855	0.047979	0.0073784	0.033763
unclassified_(derived_from_Clostridiales_Family_XI__Incertae_Sedis)	0.13107	0.052189	0.012025	0.046474
Moorella	0.13161	0.063381	0.037848	0.10349
Gemmata	0.13164	0.14732	0.37155	0.51578
Sorangium	0.13323	0.058096	0.021828	0.070941
Acidothermus	0.13516	0.078134	0.083654	0.18913
Thermomicrobium	0.13622	0.082952	0.10055	0.21067
Symbiobacterium	0.13749	0.063001	0.029081	0.086289
Dehalogenimonas	0.13848	0.062858	0.027594	0.083356
Verrucomicrobium	0.13929	0.12913	0.28072	0.4248
Stackebrandtia	0.14	0.058969	0.017593	0.06099
Chloroflexus	0.1415	0.060298	0.018942	0.064879
Dethiosulfovibrio	0.14154	0.08236	0.085694	0.19222
Frankia	0.14183	0.039769	0.00036191	0.0047048
Planctomyces	0.14201	0.11286	0.20826	0.35037
Nocardioides	0.14285	0.052132	0.0061409	0.030645
Desulfomicrobium	0.14545	0.056007	0.0094025	0.039257
Phaeobacter	0.14578	0.16051	0.36375	0.50747
Epulopiscium	0.14613	0.053712	0.0065169	0.031656
Mobiluncus	0.14636	0.062723	0.019626	0.066423
Saccharophagus	0.14763	0.099672	0.13855	0.26684
Desulfococcus	0.14913	0.074339	0.044847	0.11713
Ethanoligenens	0.15239	0.11415	0.18186	0.31714
Sphaerobacter	0.15281	0.073463	0.03752	0.10335
Caldicellulosiruptor	0.15318	0.054399	0.0048639	0.025902
Candidatus_Solibacter	0.15462	0.074519	0.037995	0.10349
Bifidobacterium	0.15688	0.046401	0.0007223	0.0072484
Blastopirellula	0.15767	0.13916	0.25721	0.39979
Mitsuokella	0.15858	0.23569	0.50106	0.62852
Dermacoccus	0.15964	0.12402	0.19801	0.33709
Desulfohalobium	0.16054	0.088314	0.069094	0.16066
Syntrophomonas	0.16112	0.045843	0.00044042	0.0054633
Gordonia	0.16287	0.074495	0.028796	0.086236
Bradyrhizobium	0.16588	0.049201	0.0007475	0.0073719
Paenibacillus	0.16882	0.058174	0.003707	0.022095
Magnetococcus	0.17034	0.040928	3.1543e-05	0.00069395
Pelotomaculum	0.17112	0.047614	0.00032585	0.004546
Alkaliphilus	0.17183	0.060226	0.0043305	0.024004
Pirellula	0.17302	0.21916	0.42984	0.56782
Rhodococcus	0.17523	0.059439	0.0031982	0.020358
Anaerotruncus	0.17791	0.11235	0.11331	0.23148
Janibacter	0.1782	0.10537	0.090792	0.20129
Acetivibrio	0.18052	0.058402	0.001995	0.015015
Actinosynnema	0.1869	0.079639	0.018936	0.064879
Selenomonas	0.18754	0.20427	0.35857	0.50147
Intrasporangium	0.18907	0.10312	0.066713	0.15575
Cellulosilyticum	0.19264	0.06836	0.0048319	0.025902
Thermobaculum	0.19268	0.067106	0.0040878	0.023619
Variovorax	0.19349	0.063212	0.0022055	0.015969
Thermaerobacter	0.19469	0.096363	0.043347	0.11532
Desulfurivibrio	0.19492	0.079493	0.014206	0.051429
Comamonas	0.19705	0.11028	0.073968	0.1706
Achromobacter	0.19911	0.11532	0.084249	0.18973
Actinomyces	0.19934	0.044693	8.1873e-06	0.00027548
Sphingomonas	0.20309	0.081152	0.012327	0.047007
Desulfitobacterium	0.20475	0.048896	2.8216e-05	0.00067248
Opitutus	0.20595	0.060455	0.00065748	0.0067157
Truepera	0.20895	0.084389	0.013285	0.049668
Coraliomargarita	0.21128	0.12725	0.096836	0.20902
Candidatus_Desulforudis	0.21203	0.057756	0.00024148	0.0034532
Chthoniobacter	0.21747	0.14782	0.14125	0.26931
Delftia	0.2199	0.095981	0.021958	0.070959
Sanguibacter	0.22076	0.077461	0.0043722	0.024004
Thalassobium	0.22376	0.10163	0.027688	0.083356
Kineococcus	0.22935	0.080545	0.0044063	0.024004
Saccharopolyspora	0.23062	0.061038	0.00015793	0.0024233
Sulfitobacter	0.23571	0.14329	0.099975	0.21053
unclassified_(derived_from_Verrucomicrobiales)	0.23874	0.077876	0.0021719	0.015969
Pseudoramibacter	0.24017	0.073646	0.0011095	0.0099013
Arcanobacterium	0.24934	0.10401	0.016518	0.057966
Arthrobacter	0.25037	0.07134	0.00044891	0.0054633
Parascardovia	0.25592	0.074563	0.0005985	0.0063396
Pyramidobacter	0.26219	0.10165	0.009899	0.041031
unclassified_(derived_from_Clostridiales)	0.2712	0.077709	0.00048311	0.0055268
Anaerostipes	0.27648	0.063608	1.3823e-05	0.00041615
Xylanimonas	0.28341	0.095564	0.0030201	0.020087
Ruminococcus	0.28772	0.12359	0.019916	0.066619
Cryptobacterium	0.28914	0.061951	3.0537e-06	0.00013436
Thermobispora	0.29404	0.072347	4.8191e-05	0.00098448
Faecalibacterium	0.32007	0.099907	0.0013566	0.011411
Slackia	0.32026	0.076661	2.9459e-05	0.00067402
Methylacidiphilum	0.324	0.12449	0.0092501	0.039193
Subdoligranulum	0.34375	0.10046	0.00062177	0.0064664
Eggerthella	0.34473	0.07492	4.1992e-06	0.00016608
unclassified_(derived_from_Ruminococcaceae)	0.3567	0.17427	0.040678	0.10975
Coprococcus	0.35838	0.06959	2.6074e-07	1.3558e-05
Collinsella	0.37181	0.12629	0.0032388	0.020358
unclassified_(derived_from_Verrucomicrobia_subdivision_3)	0.37319	0.22362	0.095139	0.2085
Sphingobium	0.37764	0.14704	0.01022	0.041521
Oribacterium	0.3791	0.064664	4.5589e-09	3.2596e-07
unclassified_(derived_from_Lachnospiraceae)	0.39031	0.065854	3.0866e-09	2.5222e-07
Eubacterium	0.3913	0.061097	1.5083e-10	1.7255e-08
Cellulomonas	0.39316	0.086099	4.9626e-06	0.00017741
Blautia	0.40906	0.064822	2.7822e-10	2.6523e-08
Brevundimonas	0.40971	0.15156	0.0068662	0.032503
Abiotrophia	0.4119	0.063011	6.2788e-11	8.9787e-09
Atopobium	0.4158	0.1631	0.010793	0.043174
Olsenella	0.41861	0.18237	0.02171	0.070941
Dorea	0.42729	0.060031	1.0964e-12	2.0904e-10
Lentisphaera	0.43655	0.1146	0.0001393	0.0022766
Stenotrophomonas	0.51132	0.19606	0.0091075	0.039106
Shuttleworthia	0.56431	0.054565	4.5523e-25	2.6039e-22
Clavibacter	0.5819	0.1514	0.00012133	0.0020412
Roseburia	0.5915	0.073817	1.1183e-15	3.1982e-13
Victivallis	0.63719	0.15057	2.3174e-05	0.00060252
Leifsonia	0.63901	0.1661	0.00011953	0.0020412
Butyrivibrio	0.6733	0.12613	9.3994e-08	5.9738e-06
unclassified_(derived_from_Actinobacteria_(class))	0.85752	0.21837	8.6052e-05	0.0016973
Kordia	1.3447	0.80897	0.096457	0.20902

## Sheet: Archaea_DeSeq2
Genus	log2FC	lfcSE	Pvalues	FDR
Metallosphaera	-0.2568	0.071276	0.00031465	0.016991
Aciduliprofundum	-0.24981	0.076014	0.0010149	0.027402
Methanohalobium	-0.54237	0.19077	0.004469	0.080443
Thermoplasma	-0.21052	0.077283	0.0064505	0.086812
Methanothermobacter	0.75683	0.28555	0.0080382	0.086812
Archaeoglobus	0.11814	0.048742	0.015359	0.12536
Methanosphaera	0.66099	0.27504	0.01625	0.12536
Methanothermus	0.75396	0.32258	0.019425	0.13112
Pyrococcus	0.087807	0.041038	0.032381	0.19403
Methanobrevibacter	0.73118	0.35171	0.037625	0.19403
Methanopyrus	0.3957	0.19221	0.039525	0.19403
Methanoculleus	0.085417	0.042263	0.043272	0.19472
Methanococcus	0.1185	0.06082	0.051374	0.2001
Methanocaldococcus	0.43534	0.22392	0.051879	0.2001
Sulfolobus	-0.10586	0.055347	0.055789	0.20084
Haloquadratum	0.16079	0.090991	0.077222	0.26062
Picrophilus	-0.13573	0.079201	0.086575	0.275
Halalkalicoccus	0.12877	0.077725	0.097582	0.29274
Ferroglobus	-0.10125	0.06369	0.11191	0.31807
Methanospirillum	-0.069223	0.048948	0.1573	0.42472
Pyrobaculum	-0.12608	0.092851	0.17449	0.44869
unclassified_(derived_from_Euryarchaeota)	0.074326	0.055888	0.18355	0.45042
Nitrosopumilus	-0.13693	0.10492	0.19185	0.45042
Methanosaeta	0.062451	0.050799	0.21893	0.48886
Methanocorpusculum	0.077065	0.063697	0.22633	0.48886
Haloterrigena	0.11946	0.10162	0.2398	0.49035
Ignisphaera	-0.10038	0.086376	0.24517	0.49035
Haloferax	-0.081533	0.072815	0.26283	0.50688
Methanoplanus	0.088776	0.088481	0.3157	0.55725
Halorhabdus	0.072336	0.074243	0.3299	0.55725
Halomicrobium	-0.081381	0.085477	0.34106	0.55725
Caldivirga	0.11203	0.11885	0.34586	0.55725
Staphylothermus	-0.077288	0.082433	0.34846	0.55725
Natronomonas	0.07268	0.078949	0.35726	0.55725
Hyperthermus	-0.074967	0.0821	0.36118	0.55725
Methanoregula	-0.039112	0.047238	0.40769	0.61153
Methanohalophilus	-0.036379	0.050768	0.47364	0.67041
Cenarchaeum	-0.073772	0.10311	0.47431	0.67041
Halorubrum	0.060689	0.086749	0.48418	0.67041
Methanosphaerula	-0.029615	0.047928	0.53664	0.72447
Candidatus_Korarchaeum	-0.047825	0.083967	0.56897	0.7493
Methanococcoides	0.034181	0.062224	0.58279	0.7493
Methanocella	-0.026955	0.052657	0.60872	0.74993
Haloarcula	0.026736	0.052571	0.61105	0.74993
Halogeometricum	-0.042032	0.087867	0.63239	0.75887
Halobacterium	-0.024831	0.078542	0.75189	0.854
Thermofilum	-0.03879	0.12378	0.754	0.854
Ferroplasma	-0.030309	0.098838	0.75911	0.854
Natrialba	0.021568	0.10347	0.83488	0.92008
Aeropyrum	0.0088709	0.082922	0.91481	0.9756
Ignicoccus	-0.0032583	0.065765	0.96049	0.9756
Thermococcus	-0.0016443	0.042047	0.96881	0.9756
Methanosarcina	0.0021658	0.056516	0.96943	0.9756
Methanothermococcus	0.0037422	0.12236	0.9756	0.9756

## Sheet: KO_All
KO	C1	C2	C3	C4	C5	HD1	HD2	HD3	HD4	HD5
K02240	8	18	10	12	14	10	6	3	6	5
K13677	3	9	5	7	7	5	3	2	2	3
K16149	24	23	12	18	13	7	4	3	13	15
K13930	2	3	2	4	2	1	1	2	0	2
K03342	6	8	7	5	3	3	3	2	3	2
K03634	7	6	3	8	5	5	3	1	1	3
K08956	3	3	3	4	5	1	1	2	2	2
K05964	5	7	6	11	7	2	3	2	4	5
K03048	5	5	4	3	1	1	1	1	2	3
K08305	5	2	2	3	4	1	1	1	2	2
K03071	5	7	4	3	2	2	1	3	0	3
K00124	2	3	3	1	3	0	2	2	1	0
K02242	7	9	5	8	7	2	3	2	3	4
K10213	2	4	4	5	3	2	0	1	3	1
K12060	3	2	3	2	1	1	0	1	1	1
K03317	9	7	7	5	2	2	1	2	3	2
K02650	167	60	117	218	349	50	35	33	46	136
K01457	3	5	6	5	6	2	1	2	2	1
K03841	5	1	4	3	3	3	1	0	1	0
K02793	3	2	3	3	2	0	1	0	2	1
K02460	3	4	2	3	1	2	0	1	1	0
K21567	1	2	3	2	2	1	1	0	0	1
K21472	3	2	3	1	1	0	1	1	1	0
K08304	4	0	3	3	4	0	1	1	2	0
K00298	1	2	2	3	3	0	0	0	2	1
K03716	4	4	5	2	4	4	1	0	0	0
K00561	2	3	3	2	2	0	1	2	0	0
K12072	3	2	3	4	1	2	0	0	1	0
K11744	3	5	2	3	5	0	1	0	0	2
K02655	8	3	4	7	9	1	0	0	0	3
K12269	0	1	0	0	0	1	4	3	3	0
K02443	0	2	0	0	0	6	4	5	2	4
K19572	0	0	0	1	0	1	2	3	1	3
K13693	0	0	0	1	0	0	4	1	3	2
K16924	0	0	0	2	0	2	5	3	3	3
K02398	1	0	0	2	1	5	7	10	5	3
K18910	0	1	0	1	1	2	3	4	3	8
K02052	0	0	0	1	1	2	3	3	2	2
K06608	1	0	0	0	1	2	1	3	4	1
K12368	1	0	0	1	1	3	5	2	1	5
K19173	0	1	1	1	0	5	2	1	4	3
K22704	1	0	0	1	0	4	2	0	2	2
K18104	0	1	0	1	0	1	1	1	4	3
K00433	0	1	0	2	1	4	3	3	4	3
K23349	0	1	1	1	0	2	4	3	2	1
K01167	1	0	0	1	1	2	2	2	5	1
K00354	1	0	0	3	0	1	4	4	2	4
K17837	0	1	0	1	2	3	0	5	4	3
K17462	0	2	0	6	1	9	9	7	3	5
K00194	0	1	0	1	3	2	4	5	3	4
K00690	0	4	1	7	3	7	10	13	8	15
K17202	1	0	1	1	2	1	2	6	5	3
K25678	1	1	1	1	1	6	3	5	0	3
K06888	1	1	1	2	1	5	2	5	2	6
K06956	0	2	0	0	1	2	3	2	1	2
K00737	1	0	0	1	2	1	3	2	5	2
K02041	2	6	2	4	2	8	7	19	5	11
K01226	1	1	2	3	2	5	5	4	4	9
K16951	0	1	1	5	1	6	5	4	5	4
K07038	1	0	1	1	2	5	3	3	2	2
K18770	1	3	1	1	0	3	5	3	5	2
K14091	1	4	1	1	2	5	4	9	7	2
K21416	1	2	1	0	0	3	2	4	1	2
K06320	2	6	1	5	0	9	13	5	8	4
K14089	1	4	1	2	1	3	3	5	8	6
K14087	1	3	2	7	3	9	9	10	5	10
K16950	0	3	1	3	2	4	5	7	4	4
K16511	5	5	1	7	3	9	17	14	9	7
K18345	5	8	3	3	3	17	9	16	7	9
K05571	3	3	2	3	2	4	11	10	3	6
K07048	1	0	1	1	2	1	2	3	4	3
K17203	1	0	0	2	2	3	2	1	4	3
K00010	3	6	1	13	12	16	15	17	24	18
K01751	4	11	3	6	8	12	14	18	20	17
K14090	2	6	4	7	4	10	12	12	13	9
K16650	1	5	1	3	3	7	8	6	6	4
K02396	12	19	12	14	9	28	30	37	39	23
K24967	1	5	0	1	1	5	3	3	4	4
K11184	5	4	5	3	2	8	13	10	8	6
K14088	1	6	2	3	2	7	5	9	5	7
K02391	13	7	7	10	3	16	24	16	25	13
K10543	2	8	6	7	3	10	10	12	13	16
K03316	1	5	1	6	8	13	11	7	10	8
K03571	5	4	4	6	0	9	11	9	10	5
K09692	5	11	1	10	4	19	14	8	19	11
K05841	2	2	3	5	3	4	12	6	7	5
K03410	7	5	6	7	10	10	20	14	18	16
K09770	4	6	4	4	4	7	14	10	9	9
K24846	10	16	8	16	2	22	26	25	21	21
K00581	3	2	2	9	4	6	11	6	13	8
K02008	1	4	3	18	9	11	19	12	20	15
K09693	1	4	2	3	1	4	7	2	6	5
K13626	7	4	5	7	5	12	14	13	10	12
K07406	2	10	1	12	10	9	11	18	19	19
K10194	1	2	2	0	1	2	2	3	3	3
K25067	1	2	1	1	1	2	2	3	2	4
K16927	2	3	3	6	1	7	3	10	7	5
K06978	5	6	4	11	5	8	12	16	14	16
K07306	0	3	2	2	3	5	5	6	3	2
K10118	10	24	14	35	39	35	60	62	38	61
K02044	6	8	4	5	2	8	8	17	9	10
K14086	2	2	1	5	4	7	4	7	5	6
K20201	3	7	1	2	5	7	9	6	9	6
K02407	13	12	8	10	7	15	27	19	23	18
K03413	19	23	19	19	12	36	46	43	31	29
K25069	1	1	1	1	1	2	2	3	2	1
K10540	4	14	9	15	11	17	23	32	14	20
K05342	1	5	6	6	2	6	7	11	6	10
K02417	16	18	12	17	10	28	32	24	26	35
K07502	9	9	5	25	12	18	26	23	32	20
K02388	8	8	10	7	5	11	17	17	16	14
K02397	5	13	5	5	2	11	12	11	13	12
K09766	5	8	5	6	3	6	16	13	11	7
K21471	14	18	10	18	10	24	36	22	30	25
K22933	3	4	3	6	5	7	7	9	8	10
K02404	7	12	9	5	7	13	23	12	19	11
K09116	3	9	4	21	11	14	20	15	24	20
K05942	17	17	12	24	20	30	30	39	37	38
K00198	5	6	2	6	6	6	9	11	9	13
K03706	9	12	7	6	8	15	18	15	15	17
K06042	12	19	12	21	23	23	40	31	37	34
K02647	19	29	15	30	20	40	35	54	41	44
K14059	8	3	5	9	3	6	10	13	14	10
K07720	53	72	44	75	52	88	128	121	97	125
K02057	9	15	8	19	28	27	27	39	23	33
K03563	7	5	5	9	5	10	13	13	14	8
K12940	3	3	5	3	1	5	5	6	4	8
K00385	8	7	9	15	3	13	19	16	14	15
K14330	1	2	1	1	1	2	1	3	3	2
K02422	9	8	9	8	6	9	19	19	16	10
K15051	9	10	8	8	5	20	14	13	8	18
K03411	6	5	5	10	8	9	17	8	15	13
K03930	7	19	12	38	20	23	33	38	33	48
K17319	63	85	56	122	89	118	160	171	127	173
K10119	11	20	16	31	32	29	46	49	32	41
K06409	15	29	17	27	15	31	47	32	36	38
K01821	5	6	5	10	5	12	15	10	11	7
K09989	2	4	4	1	2	3	4	6	5	5
K17472	8	11	4	13	7	14	17	11	15	19
K00626	26	25	20	42	32	39	59	56	52	50
K00002	4	5	3	9	8	5	13	12	10	11
K07718	23	34	30	45	39	42	80	60	45	73
K02173	5	6	5	11	13	11	11	16	15	17
K17318	47	73	47	114	82	105	136	147	100	146
K10038	9	16	6	7	9	10	20	17	14	21
K10548	26	26	22	38	17	37	47	49	44	47
K03367	13	17	10	14	6	18	23	18	17	28
K10037	5	8	11	9	11	9	15	20	14	18
K03319	4	3	4	4	3	5	7	6	5	8
K03724	8	21	9	33	14	21	34	32	30	29
K10009	5	9	7	11	14	13	15	20	10	21
K09749	5	4	6	6	7	10	14	7	8	9
K19084	6	5	4	11	8	8	12	14	12	12
K05934	10	19	12	26	21	22	36	33	26	33
K23994	6	7	4	3	3	9	7	7	8	8
K06298	7	4	6	5	6	9	13	11	7	7
K00459	7	5	7	8	4	8	12	13	11	8
K10036	9	17	14	16	14	16	29	27	18	27
K02406	64	65	58	70	25	93	120	92	101	65
K19350	10	10	11	20	14	21	25	27	14	21
K19165	5	7	3	11	9	9	15	11	9	14
K06923	11	20	8	16	9	16	25	22	20	23
K02421	10	10	9	8	6	13	18	12	16	12
K02416	11	14	11	17	9	22	21	22	21	16
K03407	19	32	15	25	16	40	32	42	33	28
K05936	15	15	16	24	17	23	37	28	29	25
K01512	10	13	8	16	17	20	25	17	20	22
K14392	4	9	4	7	5	7	13	8	10	9
K00616	8	13	10	14	5	13	19	17	16	16
K06864	25	43	21	54	34	40	64	55	66	61
K15984	7	5	6	5	3	6	11	7	9	9
K04061	7	6	7	8	3	8	11	11	10	10
K17320	65	88	61	130	92	107	151	166	111	168
K05350	15	16	11	23	17	19	28	30	21	34
K04655	21	30	22	46	24	35	49	38	56	52
K03828	8	9	6	5	5	9	15	10	12	7
K09017	6	5	3	5	6	8	9	8	9	6
K02810	12	20	17	34	27	27	30	40	35	44
K04656	23	30	25	42	19	26	50	43	55	48
K10117	33	41	22	55	50	50	77	81	47	65
K13653	28	39	19	40	29	43	50	57	48	48
K02502	21	25	16	30	24	30	39	35	41	39
K02770	15	25	11	25	21	28	34	27	30	34
K03406	106	176	112	119	72	150	244	207	171	149
K02389	6	9	9	8	3	10	12	11	15	7
K16923	10	9	6	14	12	18	9	19	17	17
K03415	16	13	11	13	9	17	23	20	17	20
K02556	13	13	13	14	9	12	28	22	21	14
K12996	6	3	5	6	5	10	7	9	5	8
K25086	14	29	13	32	16	33	35	35	26	33
K02392	9	12	12	14	11	12	24	14	23	17
K02103	8	12	9	19	12	13	20	22	15	23
K02390	17	18	12	18	10	22	31	24	24	15
K10240	21	33	22	32	22	36	37	41	35	52
K10547	30	37	26	48	30	33	59	55	52	65
K10241	22	21	17	36	20	27	32	45	34	41
K05895	10	12	7	15	15	12	23	15	22	19
K07080	17	35	16	27	22	28	33	37	45	37
K23508	36	45	38	49	45	62	79	70	53	63
K01749	17	20	14	27	15	25	35	21	36	25
K01734	18	25	12	21	18	30	32	24	29	28
K19081	4	8	2	6	7	7	8	9	8	9
K19420	7	9	5	7	5	9	11	14	8	8
K00537	22	29	22	35	28	31	47	44	39	45
K15580	24	48	19	40	43	44	56	54	49	60
K10439	32	46	27	60	50	43	70	75	63	72
K17073	5	8	10	9	10	11	12	16	10	14
K12999	17	23	14	30	14	22	34	28	36	27
K01903	13	16	9	23	15	19	27	19	26	22
K10242	16	25	21	29	18	30	33	29	34	36
K02071	38	37	36	39	27	41	64	51	51	56
K02016	9	18	13	19	11	19	22	24	21	18
K01208	47	56	39	51	40	60	69	72	69	74
K00937	35	59	37	53	36	55	58	71	55	84
K02587	10	10	11	12	5	12	14	11	18	15
K02026	74	81	68	131	90	110	133	148	110	146
K02119	6	14	10	16	11	18	17	14	19	15
K23535	32	54	29	57	57	69	59	74	52	79
K08234	7	16	10	17	12	13	19	16	21	21
K17074	7	14	7	10	13	12	12	17	17	16
K02189	15	22	13	22	19	20	30	28	26	28
K02408	6	7	6	5	5	8	10	9	8	7
K18220	32	39	33	42	44	45	48	61	45	74
K12510	12	24	15	22	21	20	27	25	29	34
K23509	47	55	44	76	46	68	79	86	65	86
K02591	19	19	16	16	15	19	26	16	30	30
K02400	20	15	17	25	11	20	27	22	27	29
K10546	48	52	42	46	31	54	79	57	58	62
K02012	40	48	34	62	56	48	72	80	59	80
K05364	14	21	16	13	12	24	19	21	24	19
K08600	68	71	55	76	80	95	105	96	86	107
K02412	17	24	10	19	16	23	26	25	26	20
K00575	14	18	14	17	8	16	22	16	23	22
K07444	23	36	25	34	29	27	39	51	43	44
K02027	56	76	41	95	76	74	106	99	94	104
K01999	44	53	34	59	53	47	69	76	64	79
K01759	46	56	57	62	52	72	70	68	76	89
K06209	12	14	9	16	16	15	19	21	15	22
K07658	19	29	17	27	24	30	36	27	27	39
K07493	84	104	75	110	83	98	120	112	164	127
K21397	10	18	16	17	21	17	24	24	23	23
K03523	26	38	27	49	34	39	47	42	55	52
K10820	33	46	27	40	27	40	48	51	38	52
K22477	23	30	19	35	24	36	32	34	32	38
K01989	29	40	24	39	33	37	51	44	41	43
K09707	24	26	27	34	20	34	26	41	36	34
K01575	26	34	27	38	29	35	40	45	40	40
K01524	40	35	35	36	34	43	55	42	38	54
K15986	56	68	47	81	60	69	84	70	82	94
K01005	52	55	56	60	62	62	79	77	61	84
K02045	9	10	9	8	8	9	12	12	14	9
K03698	35	45	31	39	37	40	59	41	48	49
K15583	31	44	29	43	43	50	45	53	44	45
K16899	44	45	58	48	49	51	64	57	67	65
K07258	94	115	78	114	109	123	140	137	104	131
K00355	18	18	20	21	21	25	22	19	30	25
K18888	135	167	118	175	131	155	184	160	197	195
K02190	55	50	43	47	36	51	65	56	56	51
K25227	18	15	18	17	14	19	22	21	18	17
K25676	0	0	0	0	0	5	2	3	0	4
K01259	24	30	23	28	25	23	22	20	24	22
K04075	180	189	168	179	144	144	157	117	155	154
K03469	129	151	128	125	102	102	123	99	99	107
K03111	235	312	246	276	240	215	235	178	241	221
K00979	107	105	101	110	76	81	91	65	89	81
K06973	49	50	44	51	46	40	38	36	37	42
K05788	11	12	11	12	10	9	6	9	11	10
K24258	104	110	126	112	79	88	86	64	93	90
K06204	83	97	90	93	70	68	79	51	77	68
K03590	134	157	126	142	104	104	109	84	112	111
K08307	121	149	116	115	101	84	100	80	106	97
K00970	148	160	133	149	96	107	113	83	126	99
K01053	27	20	20	21	16	15	17	16	18	14
K12524	130	154	130	116	87	88	109	76	101	100
K03313	37	36	35	33	29	24	25	22	29	30
K00652	125	140	100	111	81	84	97	70	90	82
K03811	116	130	96	115	83	78	87	58	94	91
K03770	96	100	93	109	66	77	82	47	79	65
K01910	13	10	11	14	12	6	9	10	11	9
K00128	52	68	50	50	40	35	39	34	42	44
K23170	20	25	20	17	16	19	16	14	11	13
K13990	46	41	35	43	32	29	28	24	32	33
K25181	45	38	40	37	29	26	29	23	33	29
K23975	8	5	7	7	7	5	5	6	6	3
K13075	12	10	14	12	12	7	10	8	11	8
K01834	39	48	36	50	40	25	34	28	34	35
K19802	17	17	19	18	18	7	13	11	15	19
K00674	12	23	15	17	15	12	13	12	12	10
K01712	39	56	38	39	34	24	38	29	22	34
K10974	22	22	26	30	22	16	17	20	17	17
K01468	30	36	29	30	21	20	22	18	21	23
K06879	3	3	2	3	2	2	1	2	2	2
K01095	11	16	12	13	12	6	9	6	11	12
K18330	35	44	28	51	30	22	28	23	28	28
K20742	27	37	20	26	25	15	18	15	18	24
K21556	16	17	11	13	8	9	9	7	8	10
K03772	26	32	31	32	22	17	16	18	21	22
K01035	19	18	20	17	10	8	11	14	9	13
K03707	6	5	5	5	5	2	2	4	6	3
K00281	33	42	33	35	26	23	29	23	18	17
K09793	22	40	24	28	25	15	18	15	18	23
K13599	27	32	19	24	28	13	12	14	18	26
K02445	20	33	24	30	37	15	11	21	18	26
K15669	10	16	10	11	10	7	10	6	6	7
K20810	10	9	11	12	12	3	9	7	6	9
K07387	13	24	10	16	15	9	7	11	11	11
K01745	59	84	48	51	35	36	39	31	35	33
K07552	8	12	10	8	5	6	7	3	5	6
K07735	7	11	6	7	5	5	4	4	3	6
K11904	10	6	8	7	7	6	2	5	5	5
K01941	4	3	4	2	2	2	2	2	2	1
K16509	4	11	7	8	7	6	4	4	5	3
K00294	26	38	20	33	21	14	24	14	14	16
K00901	11	10	9	11	10	3	7	7	7	6
K03430	13	10	7	9	6	8	3	3	7	5
K13694	11	8	7	8	6	4	8	3	3	5
K07746	12	14	9	8	7	5	8	5	7	3
K17722	9	16	7	11	9	9	6	4	4	6
K07586	12	16	10	19	10	12	8	4	7	6
K21001	10	16	11	11	10	7	9	5	5	6
K11693	5	4	4	4	3	2	1	3	2	3
K03926	3	2	2	2	2	1	0	1	2	2
K25574	13	10	7	9	6	6	3	3	7	5
K07570	9	12	9	12	12	8	7	1	6	6
K09976	8	17	9	12	12	5	9	1	7	8
K17733	5	11	5	5	7	4	3	2	4	4
K07783	20	26	19	24	30	7	11	5	21	16
K13954	0	0	0	1	0	2	3	7	2	0
K24948	0	1	1	1	0	1	4	3	1	7
K06605	0	0	0	3	0	1	3	2	7	3
K03676	2	0	0	0	0	2	0	2	2	4
K05820	0	1	0	2	0	4	4	1	1	1
K00675	0	0	0	1	2	0	4	4	1	2
K08093	0	1	0	0	2	0	4	1	1	5
K21417	0	2	0	0	2	0	1	8	2	3
K14109	1	1	0	3	0	1	5	2	6	3
K16907	1	1	1	0	0	0	2	4	2	2
K16695	0	0	2	0	1	2	4	0	3	1
K02683	0	1	0	6	4	3	13	3	13	4
K03338	1	1	0	3	0	1	5	1	5	4
K25677	1	1	0	2	1	7	2	3	2	1
K25571	0	1	1	2	0	5	3	2	0	2
K17884	0	1	0	5	2	2	8	1	11	2
K08092	0	0	0	4	1	2	4	2	2	4
K00899	1	0	0	2	2	2	1	6	1	4
K19814	2	1	0	6	3	5	14	4	8	2
K16203	0	1	0	2	5	3	0	10	3	6
K07392	0	3	0	8	4	5	17	2	12	5
K03432	0	1	1	9	4	5	14	5	10	6
K03540	0	1	0	6	2	4	7	3	8	2
K06874	0	1	1	8	5	4	17	2	13	4
K02819	1	0	1	3	3	2	3	4	4	8
K10539	1	1	0	3	0	1	3	1	0	8
K25510	0	2	0	3	2	3	6	1	5	3
K03488	0	0	0	4	3	3	6	3	3	3
K03486	1	1	1	1	3	2	4	2	2	8
K22481	0	2	0	3	2	3	8	1	5	1
K01001	0	2	0	6	3	2	7	4	9	6
K02651	2	2	0	1	1	4	5	1	4	1
K01222	1	0	1	0	2	3	2	2	0	3
K06338	0	2	0	1	1	1	4	3	1	1
K20487	0	2	1	1	0	1	1	4	1	3
K14653	1	1	0	8	3	2	9	4	11	6
K00042	1	1	0	4	5	4	4	8	2	9
K14138	0	2	1	5	3	1	4	8	3	11
K05396	1	0	2	5	1	6	1	4	5	6
K19310	0	1	0	5	1	0	7	2	5	3
K06393	0	3	0	1	1	3	1	4	0	4
K25187	1	2	1	1	1	2	5	4	1	2
K03622	0	2	1	9	3	3	11	3	10	8
K10562	0	0	1	1	4	0	3	4	6	1
K16370	2	2	0	1	1	3	1	0	1	9
K02042	4	9	3	8	4	9	6	25	9	16
K09713	0	1	2	6	1	3	7	2	6	5
K07446	0	3	1	8	2	5	9	3	9	6
K16012	1	3	1	1	1	3	3	2	7	1
K05499	2	1	2	2	0	1	2	1	6	6
K21469	1	2	2	2	5	3	6	9	6	3
K02567	1	4	0	1	2	4	4	3	6	1
K18882	0	1	1	7	3	2	8	5	8	4
K03422	0	1	1	7	4	4	7	3	10	5
K02777	2	2	2	2	1	2	7	5	4	2
K03231	1	5	2	12	7	7	18	8	19	8
K07557	0	3	1	12	2	2	11	7	13	7
K10709	0	1	1	2	1	5	2	1	1	2
K09667	6	7	8	3	6	9	20	5	29	3
K14101	0	1	1	10	3	5	13	3	8	4
K09727	0	2	0	7	1	4	6	1	8	3
K07561	0	6	1	10	4	7	14	5	15	5
K07219	0	6	0	4	7	2	9	8	5	13
K08979	1	1	0	11	4	2	13	3	13	6
K08369	0	4	0	1	1	1	2	1	6	3
K08260	1	1	1	8	2	1	12	3	8	4
K25063	2	1	2	2	0	2	4	5	1	3
K02566	0	1	1	5	0	0	3	5	3	4
K13924	0	0	0	5	2	2	4	8	0	1
K09717	0	4	1	13	4	8	16	5	11	7
K03738	1	7	1	5	1	4	6	11	3	8
K07305	1	1	0	5	1	3	5	4	1	4
K25064	1	2	1	2	2	3	6	6	1	1
K02760	2	1	1	3	1	3	7	2	0	5
K01708	0	0	0	4	4	2	4	7	0	4
K22223	0	2	1	11	4	5	12	4	9	8
K01223	5	9	3	29	45	32	54	22	22	62
K02912	2	2	1	9	5	5	15	4	10	6
K10231	0	1	2	2	5	6	3	5	3	4
K14114	0	0	1	8	2	2	6	3	8	4
K02323	1	3	1	14	5	5	17	3	16	9
K03539	0	1	1	6	4	2	8	2	10	3
K03044	1	5	5	10	6	8	21	8	13	6
K06982	0	2	0	13	2	3	12	2	11	7
K05873	3	3	0	10	3	7	11	4	12	5
K14564	1	5	1	11	3	6	14	3	16	4
K07072	0	3	0	13	5	4	13	3	18	5
K17870	2	2	2	12	6	6	15	6	16	6
K01499	2	5	3	7	7	7	12	3	21	6
K02058	1	1	0	3	2	2	4	2	3	3
K06880	3	6	2	5	1	3	10	8	8	5
K10007	1	4	0	2	2	3	5	3	2	5
K08970	2	0	0	3	2	3	3	2	2	4
K09776	1	4	0	2	4	4	4	7	2	5
K01269	1	2	2	10	6	5	10	13	7	7
K01782	1	2	1	0	1	1	3	2	3	1
K07721	0	2	1	7	6	5	9	4	9	5
K00140	1	2	2	4	0	4	5	3	1	5
K09722	1	4	1	9	2	3	8	5	12	6
K04798	0	1	2	6	2	1	7	4	6	4
K03264	0	3	1	12	5	7	15	3	11	6
K17204	1	0	1	2	3	0	3	2	5	4
K20859	2	3	0	0	1	2	1	5	2	2
K09126	0	1	1	9	5	3	10	2	10	7
K00068	1	1	0	4	6	0	5	5	9	5
K02889	0	2	1	10	2	4	9	3	10	4
K07730	0	1	1	9	3	4	9	2	9	4
K06974	0	1	0	4	1	1	2	3	5	1
K02782	0	0	0	3	3	1	3	0	6	2
K07469	6	9	5	6	2	8	6	18	8	15
K08094	0	6	2	12	8	5	14	9	19	8
K07585	1	3	1	11	5	7	15	2	12	5
K11130	0	2	0	11	6	5	11	4	10	7
K09834	1	4	2	7	4	5	10	3	9	8
K06914	0	2	0	8	6	2	9	2	12	6
K02006	1	6	3	26	10	11	21	13	26	18
K03638	1	3	1	8	2	3	9	2	10	5
K06034	1	2	1	8	3	2	10	2	9	6
K02056	3	7	3	15	15	10	19	20	11	23
K25518	1	2	1	16	8	7	16	9	15	7
K03237	1	4	1	14	6	6	17	5	12	10
K12297	2	6	1	2	1	4	7	4	3	5
K17488	1	4	2	10	7	7	15	5	12	7
K03969	6	3	3	0	0	3	3	5	6	6
K00197	1	1	1	4	5	2	3	8	6	4
K06603	6	8	4	2	2	5	12	7	11	7
K14107	0	1	0	8	2	1	7	2	8	3
K25062	2	2	1	4	1	2	6	2	3	6
K22082	1	4	0	10	4	5	8	5	11	7
K02875	2	3	0	9	5	4	10	4	11	7
K01501	2	1	2	3	1	4	4	1	3	5
K03781	2	3	0	3	1	2	2	0	5	8
K22516	4	6	2	16	7	9	15	11	19	12
K04800	2	3	2	14	5	3	17	6	16	7
K03167	1	1	0	17	7	5	15	6	15	8
K02929	1	2	2	7	5	3	10	4	9	6
K08097	1	3	1	7	5	2	11	3	10	6
K02201	0	1	1	11	4	5	9	3	9	6
K03093	4	2	0	6	4	6	7	5	8	4
K11051	1	3	2	2	0	2	5	3	2	3
K05878	5	4	6	1	8	5	18	7	9	6
K02910	0	2	2	8	4	6	9	3	8	4
K01170	1	2	0	9	3	1	7	4	10	6
K19174	2	1	2	2	0	2	2	1	5	3
K03087	1	2	3	0	1	2	5	2	1	3
K19309	1	3	1	13	3	6	10	4	9	10
K20488	1	2	1	2	1	0	2	3	3	5
K06913	0	3	1	8	2	4	9	2	8	3
K07065	0	3	0	4	0	2	3	2	1	5
K00442	1	4	1	10	4	5	9	6	11	6
K22026	0	4	2	10	4	4	13	4	10	6
K14273	3	2	2	4	2	4	8	1	7	4
K03399	4	3	4	9	6	5	15	4	16	8
K07134	0	3	0	6	4	3	6	2	9	4
K07108	0	3	0	7	3	3	7	2	8	4
K14656	0	1	2	10	6	3	11	2	12	7
K00579	2	3	1	13	6	7	11	7	15	6
K12276	2	1	2	1	0	3	2	2	3	1
K18941	1	0	2	1	2	2	3	0	3	3
K13940	9	6	3	2	3	5	10	5	11	11
K01959	1	4	2	12	4	6	11	5	14	6
K11781	2	2	1	7	5	5	6	4	11	5
K14105	1	3	2	6	5	3	10	4	11	3
K13039	0	2	2	10	3	2	11	3	11	4
K19267	1	4	2	1	3	2	6	2	4	6
K02885	2	3	1	11	5	4	15	5	10	6
K07068	1	3	2	12	4	3	11	5	13	8
K01816	0	2	0	4	5	3	1	5	8	3
K02924	0	2	0	5	4	1	6	0	8	5
K09720	1	3	1	16	6	6	14	4	15	10
K19712	0	2	0	8	6	4	8	2	11	4
K16792	2	2	2	9	6	2	9	7	15	5
K03421	2	6	3	10	5	5	13	8	16	5
K00319	1	5	2	13	5	6	13	5	15	8
K25670	1	4	3	6	6	5	6	8	11	6
K02936	1	3	1	8	7	6	10	5	9	6
K24410	0	3	2	9	6	6	11	4	9	6
K07558	0	3	2	10	5	4	8	4	13	7
K07254	0	3	1	9	7	5	10	4	13	4
K15888	0	1	1	12	6	5	9	5	12	5
K03626	0	2	0	7	6	3	8	2	9	5
K14126	4	3	4	11	7	8	18	3	16	7
K00584	4	7	4	15	8	9	17	10	21	11
K00066	2	5	4	5	3	3	4	6	9	12
K06384	0	3	2	10	4	7	10	5	10	2
K07793	12	17	13	15	14	15	18	47	17	30
K19510	1	5	1	5	2	7	5	7	3	3
K25672	0	4	1	5	4	3	4	9	5	4
K07504	2	4	4	11	7	8	16	3	18	5
K00443	2	4	2	9	6	6	11	6	12	6
K17104	0	5	2	11	5	5	11	5	12	8
K10005	1	1	0	4	3	5	4	4	0	3
K07728	0	3	1	10	4	3	8	4	11	6
K20215	1	5	1	12	3	5	10	4	14	6
K06174	1	6	3	18	7	8	17	11	18	8
K03234	2	7	6	19	9	7	26	12	21	10
K07579	0	3	0	11	7	6	11	6	10	4
K06863	1	5	3	12	8	6	16	8	14	7
K10726	0	7	1	20	9	5	21	10	20	9
K00200	4	4	4	17	7	8	18	11	16	10
K05967	2	1	1	2	2	1	3	2	5	3
K03090	3	2	1	2	0	3	2	4	1	4
K15023	1	5	0	5	9	3	7	10	7	8
K24450	1	9	4	25	13	12	27	12	28	12
K04802	1	2	4	15	6	11	14	4	13	7
K07103	0	4	0	9	3	3	9	1	9	6
K14128	2	6	3	12	4	7	12	4	16	8
K04795	2	4	2	14	5	6	15	5	16	5
K11212	0	4	4	11	4	7	10	5	10	8
K03263	1	5	1	9	3	4	9	4	11	5
K02869	1	3	2	10	3	4	11	4	10	4
K09142	2	4	3	12	5	8	15	6	9	7
K07388	2	3	2	12	7	7	14	4	12	8
K01641	0	4	2	11	9	4	10	7	15	9
K07795	4	7	6	2	3	5	10	10	4	9
K02866	1	5	3	9	4	5	12	6	10	5
K19003	2	3	1	3	2	2	4	1	6	6
K07744	1	3	1	13	4	4	11	3	12	8
K18209	0	6	3	13	7	9	11	8	15	7
K22293	1	5	1	7	4	6	6	6	4	9
K14115	0	1	3	8	6	6	9	2	9	5
K21612	1	2	0	11	4	4	12	3	7	5
K07264	2	9	6	7	1	7	9	5	10	12
K22081	1	4	2	14	4	10	14	4	12	3
K06989	0	4	2	13	6	4	16	3	14	6
K25588	1	1	1	1	3	1	4	2	2	3
K05570	2	5	3	8	3	4	8	13	4	7
K23264	2	4	0	9	6	3	9	5	11	8
K02927	0	2	1	9	2	2	8	2	9	3
K22447	6	7	5	35	13	16	37	18	27	15
K24915	1	7	6	39	19	12	36	11	43	21
K14097	1	3	0	9	4	3	8	3	9	6
K19664	0	2	1	9	5	4	7	4	10	4
K09738	1	2	1	10	3	3	10	4	8	4
K02424	5	7	7	12	16	8	23	17	9	23
K07590	4	2	3	6	5	5	9	9	2	9
K16436	1	3	2	3	1	4	6	1	2	4
K19817	3	9	3	31	14	12	35	12	28	15
K18578	3	1	3	0	3	1	1	5	5	5
K00205	3	7	3	29	18	14	30	9	34	15
K09128	1	1	1	11	6	4	11	5	8	6
K07159	1	4	1	16	8	7	20	5	11	8
K23259	1	3	3	6	3	3	12	5	4	3
K09735	0	2	2	12	3	4	12	2	9	5
K13787	2	14	5	18	5	14	14	8	18	20
K02319	4	6	10	32	14	13	30	11	39	18
K09139	2	1	1	12	6	5	9	4	13	6
K18210	1	5	3	11	5	6	12	6	11	7
K11646	0	3	4	12	6	5	11	8	12	6
K03045	2	3	2	14	4	5	15	6	9	7
K00580	3	2	2	14	4	4	13	8	12	5
K03484	4	11	3	4	6	10	9	10	6	12
K17234	3	6	4	14	7	8	12	13	10	14
K00196	3	7	0	17	7	5	12	11	16	13
K13651	1	2	1	1	1	1	2	2	3	2
K17235	3	3	5	6	7	2	9	14	7	8
K00374	2	2	1	1	0	1	2	3	3	1
K10188	5	3	5	8	9	6	11	20	5	8
K10560	2	0	0	2	2	2	3	2	2	1
K09003	2	7	1	12	8	7	17	4	14	8
K10559	2	1	0	2	4	1	2	4	5	3
K04076	2	3	1	17	7	10	16	4	12	8
K07583	0	5	2	16	7	4	14	6	18	8
K16793	0	1	1	4	3	1	4	1	6	3
K19225	4	2	2	0	1	6	5	1	2	1
K09724	0	1	0	6	2	2	4	1	5	3
K10006	0	2	0	5	2	3	7	4	0	1
K07799	0	1	0	5	0	2	0	1	2	5
K05569	7	4	5	15	7	11	12	17	12	11
K08302	3	7	3	7	6	5	7	9	8	14
K18933	1	2	2	13	8	7	11	4	14	7
K07533	6	6	2	5	4	13	6	7	4	8
K14113	2	5	2	10	4	5	8	9	11	5
K07041	2	7	5	20	9	8	20	9	22	12
K14124	0	2	0	14	4	3	10	4	11	5
K03055	1	3	1	9	3	5	8	2	9	4
K09140	0	2	0	10	5	3	8	2	11	4
K12234	2	2	4	13	4	7	14	4	10	6
K21011	1	4	3	1	2	2	7	2	2	5
K07051	0	4	1	9	8	3	13	5	9	6
K02858	2	5	2	12	9	6	16	7	13	7
K06984	0	4	3	17	6	8	15	2	15	9
K12527	4	10	3	17	9	6	19	16	13	16
K23078	2	1	2	1	2	2	4	2	2	3
K07503	1	4	3	11	5	5	11	3	13	7
K19125	1	1	1	1	4	2	2	4	4	1
K25671	1	4	2	5	4	4	4	11	5	2
K01706	0	1	0	1	6	0	5	3	2	3
K07572	1	5	2	12	9	8	14	7	11	7
K00203	2	3	2	8	6	5	8	6	8	7
K02883	1	2	3	10	5	6	9	4	11	4
K09739	0	4	1	10	6	3	10	5	11	5
K03679	1	3	2	11	4	3	9	5	12	5
K00125	8	10	8	18	11	10	23	14	28	14
K07013	1	4	3	14	4	9	10	3	12	8
K04794	0	3	3	14	6	7	11	3	13	8
K03785	7	18	6	17	9	16	20	10	20	26
K11600	1	4	2	15	9	5	18	4	16	7
K03726	2	2	1	17	9	6	15	4	18	7
K00370	4	4	5	4	1	6	10	3	9	1
K02921	1	3	2	8	4	1	10	4	10	4
K14654	5	8	7	18	8	11	21	8	17	17
K18853	0	3	2	13	5	5	9	5	11	7
K03365	0	5	0	13	5	5	9	3	12	8
K09888	6	4	8	4	6	6	10	7	15	7
K24409	2	7	1	13	5	7	10	6	15	7
K04483	2	3	3	18	7	6	18	6	15	8
K10190	5	4	6	13	7	10	15	13	7	11
K10189	4	3	8	6	9	7	11	16	6	8
K00441	3	11	6	28	17	14	30	16	29	15
K11260	2	3	2	10	3	5	9	4	8	6
K00402	2	2	4	10	7	4	8	10	13	5
K07573	1	3	1	10	5	5	9	4	8	6
K03042	2	3	4	13	8	6	14	4	15	9
K02978	1	3	2	8	6	5	10	2	11	4
K07105	1	4	0	10	5	3	7	4	10	8
K21306	2	2	0	7	4	3	7	2	8	4
K17810	3	4	2	2	4	5	3	3	2	11
K00555	0	5	2	12	6	6	15	4	11	4
K07060	1	4	0	9	6	4	12	3	9	4
K03335	6	12	2	15	12	10	13	14	24	14
K15553	12	14	15	23	10	18	25	13	35	27
K00400	1	7	3	36	17	12	32	10	33	15
K03265	0	2	4	19	7	5	19	5	17	5
K00824	4	4	5	5	4	5	10	11	4	5
K18855	0	2	1	12	7	4	10	4	11	6
K05304	0	4	2	7	4	4	10	5	5	3
K02995	1	3	0	8	5	2	6	3	12	4
K10977	2	4	2	13	8	7	17	4	11	7
K15904	1	3	1	16	8	4	14	6	15	7
K02922	0	2	1	5	4	3	5	1	6	4
K13942	1	0	1	7	3	2	5	3	7	2
K09927	5	13	6	11	8	9	10	21	15	13
K25517	1	6	1	16	7	6	13	4	17	9
K02794	4	6	4	2	3	5	12	2	5	6
K03058	1	3	1	10	4	5	9	5	7	4
K00728	5	6	1	11	10	7	14	13	5	13
K22958	1	1	0	3	2	2	4	2	1	2
K18532	0	4	2	10	5	4	12	3	9	5
K19175	7	2	2	3	0	2	9	2	4	5
K07142	0	4	1	12	6	2	12	5	11	6
K14120	1	2	1	11	8	4	13	3	11	5
K14106	0	2	3	11	7	5	8	3	15	5
K07332	0	3	2	12	6	2	12	6	12	4
K01042	1	3	1	13	5	4	14	3	10	5
K18678	4	5	3	12	8	5	15	6	17	7
K00036	1	5	0	7	3	3	6	4	4	8
K02039	2	9	5	17	8	10	21	6	15	12
K06981	3	5	1	11	5	5	9	4	14	7
K03047	2	5	4	9	5	4	14	3	12	6
K04653	12	14	11	22	13	15	22	15	32	28
K19140	2	1	2	2	2	2	4	4	2	2
K19545	2	1	1	3	2	2	3	2	3	4
K01838	8	11	13	8	5	18	22	13	7	10
K16957	1	4	1	2	1	1	2	3	3	5
K14093	1	2	3	8	4	3	9	3	9	4
K11131	2	4	1	13	7	3	14	4	13	8
K01304	3	2	1	3	0	2	0	5	5	2
K09706	2	5	3	7	3	3	8	6	9	5
K06390	4	6	1	5	4	6	3	9	4	9
K00563	7	6	1	4	2	4	5	6	6	10
K07144	1	2	1	10	6	4	8	3	10	6
K00440	2	5	4	13	7	7	15	6	16	4
K11041	0	3	4	13	2	4	10	4	8	8
K05716	1	2	1	12	6	5	8	2	11	8
K03483	2	2	2	1	4	2	8	0	4	3
K07732	1	1	1	15	4	5	10	3	11	5
K06937	3	9	4	16	14	10	16	13	19	13
K03420	1	5	1	18	10	6	21	3	12	12
K07321	6	10	4	13	8	9	13	11	11	19
K02282	9	9	10	10	7	9	19	10	20	11
K02409	13	16	13	11	7	16	26	16	24	10
K09764	4	7	2	10	7	9	7	5	11	14
K09730	0	3	0	6	6	1	6	2	9	5
K02908	1	1	4	8	5	6	6	4	10	3
K09721	1	2	3	12	3	3	12	2	10	5
K06961	0	6	0	12	3	3	10	3	12	4
K06875	0	4	3	10	6	5	12	4	10	4
K08971	0	7	0	10	6	4	7	5	12	7
K02303	1	4	2	13	3	4	10	3	8	10
K06862	0	4	2	13	4	3	10	6	11	5
K03725	1	2	0	14	6	2	10	3	13	7
K04562	12	14	10	11	3	12	20	15	18	11
K03752	7	6	4	22	11	10	21	14	17	14
K02191	3	4	2	10	6	4	13	2	12	7
K21395	3	4	2	10	8	5	12	3	13	8
K07726	10	17	7	15	9	19	19	13	14	23
K01281	5	6	4	5	9	4	12	11	7	10
K23265	4	15	2	28	9	9	18	12	23	26
K18704	5	5	3	15	5	7	15	8	10	10
K03243	0	5	4	18	8	6	17	8	14	8
K06182	11	15	7	9	10	9	16	20	20	13
K02280	3	5	5	5	6	4	10	5	8	9
K01066	7	14	6	7	6	7	13	9	19	12
K21401	1	1	3	1	2	1	3	3	2	3
K03120	3	4	5	10	8	6	15	4	11	9
K00955	2	3	2	4	3	2	4	8	4	3
K10192	2	8	5	5	2	5	2	9	10	7
K02302	2	4	2	2	0	4	4	3	1	3
K08096	0	6	3	8	7	5	12	4	10	5
K02966	1	5	4	13	5	5	12	5	12	8
K20118	2	5	4	14	11	6	15	7	18	8
K06282	4	5	3	2	2	7	7	1	7	2
K07813	1	4	4	0	1	3	4	4	3	1
K13812	1	5	3	13	8	5	15	3	14	8
K00021	0	2	3	12	7	5	10	4	11	6
K05715	0	3	2	11	6	2	9	4	11	7
K13587	4	4	2	4	2	2	1	3	6	12
K07244	0	3	1	14	10	5	13	2	15	7
K13829	0	4	0	3	1	2	2	1	5	2
K03050	1	1	0	7	3	4	8	0	3	3
K01628	10	25	12	41	30	22	34	24	59	37
K09141	5	9	5	16	12	7	23	7	19	14
K25087	16	22	11	35	21	24	24	42	32	34
K00399	4	3	6	15	7	6	13	9	17	7
K03166	3	5	3	14	8	8	12	8	16	5
K00577	5	8	4	22	11	7	19	9	26	13
K14574	2	6	2	11	4	4	12	3	12	6
K04566	2	12	8	17	7	10	17	8	19	14
K03433	2	3	3	10	5	5	9	4	10	6
K01780	3	3	3	5	7	7	7	5	5	7
K02984	0	3	2	10	6	4	10	4	9	4
K01246	22	27	11	37	27	35	43	35	44	26
K10440	22	35	23	65	55	37	61	63	65	69
K24956	0	5	1	9	4	3	8	2	9	6
K22129	8	10	7	5	6	6	13	11	13	10
K19083	3	11	3	10	9	8	9	17	10	9
K01551	1	6	3	14	12	4	20	5	19	5
K00030	4	7	6	6	11	11	7	10	9	13
K01400	4	9	4	8	7	5	14	13	6	9
K19221	13	16	10	10	13	13	14	16	24	24
K06962	2	3	2	3	5	4	5	4	7	2
K22318	3	4	2	4	2	4	2	4	4	8
K14098	0	2	1	9	3	2	4	4	7	5
K04797	0	3	1	7	4	4	8	0	6	4
K06932	0	3	2	19	6	6	13	3	14	8
K05568	21	20	22	28	12	21	33	41	23	33
K03412	15	26	6	20	6	17	27	19	25	19
K09740	6	4	4	8	6	6	14	3	12	6
K00202	1	5	2	14	6	7	10	8	10	6
K10012	4	8	2	8	4	6	8	3	9	12
K22585	0	3	4	13	6	6	10	4	11	7
K06972	25	52	22	39	27	33	53	51	52	52
K01779	9	15	8	15	14	17	17	12	14	29
K07442	2	3	1	12	6	5	13	3	9	5
K10797	8	19	12	16	15	20	13	28	21	20
K04654	19	23	15	38	19	14	34	27	51	40
K11004	8	15	12	13	9	10	12	11	27	23
K00968	4	7	4	4	3	7	4	5	7	9
K11529	5	14	8	14	14	10	13	27	11	19
K00631	2	4	3	2	0	4	3	3	2	4
K03620	3	3	1	1	3	4	3	3	5	1
K02019	1	2	0	12	7	3	10	8	6	5
K10441	26	32	27	49	58	37	48	65	54	75
K02278	4	13	3	6	3	7	6	10	9	10
K04088	18	21	12	18	7	23	19	21	17	30
K23876	6	12	3	15	11	11	10	20	11	16
K05879	6	5	3	5	8	5	12	6	11	5
K00547	1	3	2	2	1	1	5	2	4	1
K03627	0	2	1	11	4	3	10	2	8	3
K02915	1	2	0	10	5	3	11	1	8	3
K03124	2	15	8	27	9	12	32	8	24	12
K02483	11	26	8	20	12	17	19	29	17	29
K14122	1	4	3	11	6	6	8	5	10	7
K09733	1	3	2	12	7	6	12	3	8	7
K09768	11	13	7	17	18	19	21	16	14	25
K14127	7	17	6	18	9	10	19	10	31	12
K12063	4	5	3	4	0	7	3	8	3	2
K10747	5	8	5	18	10	5	26	5	22	8
K06284	6	6	5	9	4	7	7	12	5	12
K10541	8	12	5	12	14	14	14	14	11	20
K04087	12	21	13	19	7	25	12	18	21	27
K05786	4	3	3	2	2	5	5	4	3	3
K17076	9	14	4	10	12	12	10	18	13	17
K10742	2	7	5	5	2	5	8	6	6	5
K03885	6	4	5	4	2	5	8	2	10	5
K20327	2	0	1	2	2	1	2	3	2	2
K07777	2	1	3	0	1	1	3	1	3	2
K19423	1	3	0	6	4	3	4	4	2	7
K02009	2	3	4	20	13	7	19	7	18	9
K02613	1	2	0	2	2	1	0	3	4	2
K02977	2	2	2	11	4	2	10	2	12	4
K02198	1	9	0	1	3	6	2	2	7	3
K05020	3	2	1	0	1	3	5	0	0	2
K01678	18	33	17	43	23	35	44	33	47	32
K11176	31	44	28	57	22	37	57	42	63	60
K06176	2	8	2	21	12	6	23	9	18	8
K10725	2	10	4	28	13	8	23	8	29	13
K02962	1	2	1	10	5	4	8	2	9	4
K25088	11	25	11	29	24	22	23	32	33	32
K02025	54	64	58	118	92	90	104	152	99	103
K03436	5	9	2	10	5	9	7	6	10	12
K09729	6	3	4	12	6	6	12	5	13	8
K00320	3	7	2	12	7	4	13	4	16	7
K00951	2	5	1	3	1	4	3	3	2	5
K06606	0	5	1	4	2	3	2	4	5	3
K09758	1	1	0	2	8	2	7	5	0	3
K15554	9	13	10	21	12	10	27	14	23	18
K00672	3	10	3	25	12	10	22	13	19	11
K17830	11	11	8	23	10	13	23	12	25	16
K23753	25	22	19	32	21	30	30	37	22	49
K03405	3	3	3	6	2	3	5	8	1	7
K03136	1	3	1	8	4	3	6	3	8	4
K00401	2	6	5	17	9	7	15	7	17	9
K18456	2	4	3	7	6	7	8	7	1	8
K02030	65	121	64	101	82	82	118	127	150	133
K15449	0	6	1	12	8	5	12	4	9	8
K00201	4	3	3	15	12	6	16	7	17	6
K02478	20	37	14	40	35	40	41	36	39	49
K07260	48	49	42	63	53	64	86	76	43	89
K02020	13	17	10	33	14	20	22	25	31	24
K01996	39	56	22	40	37	34	53	61	59	65
K02017	13	15	17	28	17	17	31	25	30	23
K05844	6	8	5	2	4	9	5	7	6	8
K10542	7	11	6	18	18	15	18	20	11	20
K05541	3	7	4	5	1	6	3	6	5	8
K05785	1	5	4	6	4	2	6	6	8	6
K09155	2	4	2	4	3	4	8	4	1	4
K25189	1	4	1	2	2	3	6	2	2	1
K03232	1	2	1	9	7	3	8	2	9	6
K19577	4	2	2	6	6	2	11	2	11	2
K05822	0	4	0	1	5	1	4	4	2	3
K20038	0	4	0	6	0	1	2	5	2	4
K11928	33	69	38	56	50	50	62	69	82	81
K11381	7	12	8	21	18	14	14	19	22	23
K11104	10	15	9	11	11	10	15	21	15	17
K06965	1	3	3	14	7	5	12	5	12	5
K06927	2	2	3	15	6	5	12	1	15	6
K02877	2	3	4	9	5	4	9	2	10	7
K02007	4	10	6	35	17	10	29	15	27	19
K02987	4	5	3	12	7	5	13	4	11	10
K21611	3	6	0	17	5	6	11	7	13	6
K03326	5	6	8	4	3	4	6	10	5	11
K04796	0	2	1	6	4	2	5	2	5	4
K01048	4	7	7	10	6	13	10	8	8	8
K07722	4	4	3	15	8	6	11	3	16	11
K03639	18	25	21	40	22	26	36	37	42	33
K03182	10	10	8	11	11	9	18	9	19	14
K01421	31	52	19	48	40	51	58	46	53	54
K00965	13	27	12	25	18	15	29	30	21	36
K01622	4	6	4	16	7	8	13	8	16	6
K02018	9	14	14	30	15	13	29	19	28	24
K01902	12	15	11	22	9	16	21	18	21	19
K01182	13	25	10	25	28	26	21	41	20	31
K06206	15	37	20	42	27	23	47	42	37	45
K21515	1	2	2	1	2	2	2	3	2	2
K19167	7	6	5	2	4	7	7	6	8	5
K05593	3	3	6	7	5	6	7	5	9	6
K07304	3	2	4	3	4	6	5	5	2	4
K00754	2	5	2	5	2	4	5	2	7	4
K06933	6	8	2	12	4	4	12	8	11	9
K07230	3	4	2	8	7	3	8	8	3	11
K06313	2	1	1	7	5	3	3	8	2	6
K06317	3	1	1	1	2	0	0	5	2	4
K02419	13	18	9	13	6	9	15	20	20	17
K00096	18	34	16	40	27	30	38	35	40	42
K06903	3	6	3	3	4	3	3	6	5	9
K18479	4	1	6	5	3	3	6	8	3	6
K14099	1	3	1	11	3	3	6	3	7	7
K23536	38	54	27	63	63	46	62	75	60	92
K03972	7	16	6	12	8	15	8	9	17	18
K11780	3	3	2	15	7	3	13	5	15	5
K00003	45	76	39	79	55	66	80	65	97	93
K22230	7	9	6	9	13	9	16	10	10	15
K00936	3	2	2	2	2	2	3	5	3	2
K06902	4	9	4	11	5	8	7	10	6	14
K10710	0	9	3	7	3	7	7	6	4	6
K19956	4	20	4	19	22	18	11	20	20	25
K00375	21	36	26	25	19	24	35	30	36	48
K02410	13	29	15	18	8	23	27	21	24	18
K02991	3	2	3	11	6	4	10	6	9	5
K16306	1	3	3	11	7	5	8	5	11	5
K14121	2	3	2	12	6	5	8	5	11	5
K03688	13	28	18	59	35	30	57	30	51	40
K00878	17	29	14	29	17	19	29	23	39	34
K17675	6	11	6	15	15	12	16	14	11	19
K09138	2	3	3	4	2	4	5	3	3	4
K23537	41	78	40	78	71	70	92	98	60	98
K15371	2	3	2	3	4	3	1	5	3	7
K19824	2	3	1	7	1	3	6	1	4	5
K03408	17	30	12	11	3	22	22	21	16	18
K02283	46	76	50	90	47	82	91	74	94	78
K01426	6	5	7	6	7	11	13	7	4	7
K06392	4	5	2	2	4	3	3	10	1	6
K09154	2	2	2	9	2	3	8	0	6	6
K07335	59	89	67	110	96	98	120	120	83	148
K07161	1	2	1	11	5	2	8	3	8	6
K02038	8	16	7	8	4	9	12	14	13	10
K01523	3	11	7	13	9	7	13	11	16	11
K03637	12	18	16	24	19	18	25	31	21	25
K13020	8	22	9	23	13	14	17	25	22	23
K21600	19	42	16	48	31	36	41	39	47	47
K02033	68	103	64	107	98	83	113	131	115	150
K24042	10	13	11	15	6	12	11	15	11	25
K12511	12	27	13	20	18	19	25	25	25	27
K15555	14	17	13	22	13	18	26	12	31	19
K01997	28	56	26	47	49	36	52	68	58	62
K15771	12	28	15	37	30	32	37	35	27	32
K18554	4	2	2	2	2	4	3	4	2	3
K05566	6	12	8	7	6	8	13	12	6	13
K09133	2	2	2	2	1	3	2	3	3	1
K02796	1	4	4	3	3	4	5	2	4	5
K01971	1	1	2	2	3	2	4	2	2	2
K24217	2	6	2	4	1	3	3	4	5	5
K03117	2	5	1	6	7	3	6	6	4	9
K07667	4	6	2	7	11	4	14	8	5	9
K06966	2	2	3	2	0	3	4	2	1	2
K00880	1	1	1	3	6	4	3	3	4	2
K09744	4	5	2	7	0	3	4	3	5	9
K05520	2	4	4	5	0	1	2	5	6	6
K06988	5	6	3	18	7	7	14	5	19	7
K19138	1	3	1	4	3	3	7	3	2	1
K03057	2	10	3	24	9	6	20	6	19	13
K03049	3	2	3	14	5	4	13	3	10	6
K25190	1	2	2	1	3	1	6	2	1	2
K14941	1	2	1	10	7	2	8	3	10	5
K22083	3	8	3	33	13	9	25	9	27	10
K08137	4	1	3	1	0	1	2	3	5	1
K04651	24	42	23	30	23	28	42	30	41	48
K01677	21	39	23	51	27	30	49	38	60	37
K02379	5	7	9	27	16	13	24	7	22	19
K03041	8	9	6	23	15	9	28	10	18	16
K04769	6	14	11	15	12	16	13	20	15	13
K02757	4	11	5	22	16	13	21	16	12	15
K00882	22	43	19	43	26	36	38	40	41	48
K09807	13	16	14	18	16	14	26	17	23	22
K03610	10	5	9	7	6	9	11	12	12	5
K00009	3	6	4	11	10	5	7	9	11	13
K09803	16	20	12	17	19	18	29	18	26	20
K07806	3	7	5	8	5	5	4	3	10	15
K06898	15	36	18	46	35	30	38	38	50	42
K09777	17	14	8	21	12	20	14	17	18	26
K03780	6	8	6	15	12	5	14	11	14	18
K15770	13	31	6	24	17	25	24	32	17	22
K15922	6	3	5	4	4	5	4	9	4	7
K00662	26	27	20	33	20	30	43	36	28	29
K23269	11	14	10	29	12	14	29	15	26	16
K02848	2	7	4	5	1	4	3	5	5	8
K01995	37	44	27	45	44	33	45	61	47	73
K23144	25	46	27	63	50	52	64	40	64	57
K16922	3	2	2	4	5	3	3	5	7	3
K02029	36	68	30	79	56	42	75	83	65	88
K02784	42	84	44	83	71	76	78	90	90	91
K02034	70	91	68	105	90	78	107	128	108	135
K01998	29	51	22	59	39	36	54	54	48	70
K07571	7	12	7	7	9	9	10	11	12	13
K16960	7	11	5	11	8	8	12	16	7	12
K02510	2	12	6	10	9	5	9	11	11	15
K06936	1	4	1	14	6	2	13	4	10	5
K06397	1	7	2	2	1	7	5	1	0	4
K07012	17	15	17	21	15	20	30	12	16	33
K07129	6	4	4	10	12	5	10	8	8	16
K02035	110	153	91	163	145	126	161	196	162	219
K00627	6	14	8	20	11	10	12	18	19	18
K07118	5	8	9	14	10	12	14	9	16	9
K02471	9	6	6	6	6	8	11	7	8	9
K01470	6	10	5	8	4	6	4	15	8	10
K01193	41	63	41	76	60	63	69	53	81	100
K15581	23	43	20	45	31	40	47	50	35	39
K18475	17	12	10	14	10	12	23	11	22	14
K02226	13	21	11	16	9	17	17	17	17	23
K00752	6	6	4	3	1	5	4	5	3	9
K01968	1	2	2	4	1	3	1	2	4	3
K18023	1	3	1	3	2	2	1	5	3	2
K03552	2	5	2	13	8	5	12	4	12	6
K14118	0	3	2	8	7	2	8	3	9	4
K04799	1	5	2	15	7	4	11	3	13	8
K07067	2	4	1	1	2	4	4	0	0	5
K03537	0	2	0	6	2	1	5	0	5	2
K03750	13	24	9	39	26	16	36	30	28	34
K07646	3	4	6	16	8	7	13	11	6	11
K06410	5	5	3	6	8	9	6	9	4	7
K04484	1	3	5	12	6	5	12	3	9	6
K06218	7	22	11	16	15	20	21	21	16	14
K02401	17	13	11	16	11	19	21	14	20	14
K08602	31	51	38	38	26	51	43	51	41	52
K22024	11	24	8	11	4	16	15	12	13	19
K01760	20	26	17	19	17	24	28	18	27	31
K07562	0	1	2	14	7	6	9	2	11	3
K07464	7	9	5	10	7	10	14	9	6	10
K19118	6	7	4	14	7	5	5	11	10	18
K21030	4	18	4	25	8	15	23	11	18	9
K02387	11	6	6	12	7	11	9	10	12	12
K07404	15	25	11	25	15	16	25	22	28	26
K11050	4	7	2	6	2	5	6	5	6	5
K24119	2	5	2	3	2	3	3	3	6	3
K02274	3	6	2	5	5	6	7	0	5	9
K00990	3	3	4	4	0	3	1	5	3	6
K03538	1	4	4	9	3	4	9	3	7	4
K02974	2	2	2	12	3	3	9	2	10	3
K07313	17	22	21	26	20	26	41	23	21	25
K00150	4	4	2	27	9	8	16	8	18	9
K25222	1	5	1	14	11	5	13	3	14	6
K19170	5	6	6	10	9	8	13	5	11	9
K07033	3	6	3	16	8	7	15	9	10	5
K02499	22	30	19	29	23	23	32	30	30	42
K07178	1	3	2	19	4	5	11	5	10	6
K01581	8	13	7	9	3	7	7	9	9	19
K07045	36	61	32	76	39	53	52	67	74	65
K02031	73	102	64	108	96	84	100	119	132	129
K07243	4	8	4	10	7	11	9	7	7	8
K03928	5	3	6	3	5	6	6	4	8	4
K25142	5	7	3	3	4	3	7	9	3	6
K22390	6	2	4	3	7	3	8	3	7	7
K00065	4	15	0	8	6	8	8	6	6	14
K10008	0	4	0	4	3	1	6	3	0	4
K07333	0	1	1	6	3	0	3	1	8	2
K02405	15	15	14	18	8	18	20	17	21	13
K14699	43	74	35	76	41	61	72	62	79	68
K07979	10	5	6	10	6	9	9	13	7	9
K08963	13	13	12	46	27	18	34	28	31	30
K01975	21	33	16	53	37	39	41	41	40	42
K08483	35	86	38	73	52	60	70	63	84	83
K21345	6	8	3	8	5	6	9	5	12	6
K13525	7	9	8	21	15	7	23	11	23	12
K02393	5	1	4	4	1	5	5	3	5	1
K19124	2	4	1	2	6	4	2	3	7	3
K07699	13	15	11	14	11	16	15	22	10	18
K15899	16	17	14	11	6	17	16	15	22	11
K09759	5	10	4	21	9	8	18	6	21	9
K01626	29	55	31	49	31	43	52	42	55	54
K25154	15	22	14	23	14	15	21	24	24	27
K02028	33	48	29	72	40	42	56	62	52	68
K07150	31	31	21	39	35	40	41	29	48	40
K09963	7	6	5	3	2	6	7	4	5	7
K19295	9	17	4	13	7	10	11	11	15	16
K18118	13	18	14	17	15	13	21	14	21	28
K16786	30	49	29	45	28	41	46	48	48	45
K10254	5	4	5	6	7	5	6	9	6	8
K07776	4	6	5	7	5	8	9	5	7	5
K11690	5	9	3	7	3	5	7	5	9	8
K23356	4	4	4	13	6	6	10	4	13	6
K07149	23	22	22	32	29	19	35	28	38	41
K14698	38	59	46	69	48	51	66	62	69	79
K03242	4	3	4	15	9	6	11	6	15	6
K13542	17	11	13	20	13	10	22	17	19	25
K22373	11	21	13	21	20	17	19	28	25	19
K02015	11	25	15	24	15	14	22	25	32	20
K00169	11	20	22	26	15	22	31	17	26	22
K00394	16	7	11	8	5	11	11	12	11	14
K14170	43	62	35	60	47	62	55	68	54	70
K25316	12	10	9	12	9	10	11	15	12	17
K13821	6	6	4	3	5	7	3	7	8	5
K07787	9	3	9	4	3	9	8	2	10	6
K10561	1	2	0	2	3	1	3	2	2	2
K07580	1	2	1	10	6	4	7	2	7	5
K09799	3	0	2	1	2	1	1	1	4	3
K18926	1	3	1	2	1	2	5	1	1	1
K23734	4	0	1	1	2	2	0	4	2	2
K07055	0	4	3	17	4	4	12	3	11	5
K03660	20	24	15	41	27	24	28	25	42	39
K18675	24	23	20	31	26	21	27	33	29	44
K01008	3	4	4	8	10	2	10	9	4	11
K13014	3	9	3	8	2	4	8	2	8	9
K00952	0	5	2	12	6	4	8	4	10	5
K02492	25	19	18	34	17	22	32	24	40	22
K03238	1	4	3	9	4	2	8	3	9	4
K03236	2	4	1	10	4	4	8	2	8	4
K07814	66	92	66	90	56	72	108	77	102	99
K03337	1	8	6	13	10	7	8	7	13	12
K11358	25	66	25	42	28	39	38	45	52	56
K02371	31	31	27	36	19	31	38	31	44	34
K01845	39	47	32	56	30	45	64	40	54	49
K17836	17	14	11	22	21	17	26	17	22	23
K06877	26	33	22	50	31	22	53	35	48	42
K03609	17	16	17	28	16	21	20	25	27	23
K07448	31	47	31	47	28	51	62	34	47	33
K15256	11	9	11	16	13	9	14	17	17	17
K09825	12	15	11	15	7	13	14	11	17	19
K03741	6	8	5	7	4	10	9	7	6	5
K02431	5	15	4	19	13	6	10	11	19	23
K10844	20	42	20	28	28	31	38	25	46	30
K10907	42	82	46	63	53	56	71	60	77	88
K05365	3	4	3	2	1	6	2	2	1	5
K02822	1	2	1	3	6	4	7	1	1	3
K00187	6	17	8	25	18	11	15	16	27	22
K07284	31	36	21	44	34	36	27	52	29	60
K01191	18	21	13	25	28	24	21	23	25	36
K16328	13	27	16	34	24	17	28	34	19	42
K07402	7	16	10	22	16	8	24	23	10	22
K07574	18	34	19	37	27	26	41	31	39	28
K00383	17	19	14	29	20	17	31	13	32	28
K02896	2	3	3	6	4	3	5	3	8	3
K01431	1	3	0	3	2	2	3	1	2	3
K25188	2	4	2	0	1	1	4	3	2	1
K06351	1	2	1	4	1	1	5	2	1	2
K15429	1	7	2	13	4	4	10	1	11	7
K02414	4	2	2	1	0	1	5	0	4	1
K08315	1	2	0	9	6	0	8	2	9	3
K06419	0	4	3	1	1	6	3	0	2	0
K02236	1	2	4	0	2	6	4	0	1	0
K02011	49	71	37	90	64	63	62	101	61	93
K07099	19	33	24	42	36	31	30	38	35	54
K12960	71	83	66	84	77	76	113	83	99	94
K15582	18	41	22	48	39	39	47	42	39	38
K05341	15	17	12	25	22	18	26	27	10	30
K00001	13	12	12	10	8	9	15	14	18	11
K09817	38	57	45	70	56	56	56	71	62	79
K09988	8	22	4	20	15	17	13	21	11	22
K10823	24	49	24	49	43	37	40	55	48	50
K01449	10	20	13	15	16	16	16	20	16	22
K01754	18	38	20	41	31	32	34	41	29	44
K04083	41	54	31	44	34	44	50	43	49	62
K18218	41	47	34	46	41	36	53	54	57	54
K16146	5	1	3	3	2	1	3	3	5	5
K08640	7	5	5	17	8	17	13	9	8	4
K06943	1	7	2	12	6	5	8	3	12	6
K07123	0	4	3	15	6	5	8	5	12	4
K02334	38	55	47	83	62	49	72	73	74	78
K01693	36	68	37	51	47	47	44	52	67	80
K08722	14	22	14	20	10	15	18	23	18	23
K02585	18	29	18	31	17	25	33	19	32	28
K24105	3	5	4	4	3	4	4	3	5	7
K01958	7	7	8	12	4	3	8	15	12	8
K01214	60	43	50	51	30	46	63	57	64	53
K01443	34	77	25	67	55	48	62	64	57	81
K03666	12	12	8	8	3	9	8	11	11	13
K01621	27	32	23	19	14	38	30	30	16	25
K06374	2	11	4	4	3	5	3	6	4	11
K01533	42	75	35	69	48	44	60	66	74	81
K09861	21	18	20	27	15	22	24	27	23	26
K23675	14	26	19	28	29	19	25	29	27	40
K03608	7	5	5	8	4	10	7	5	8	5
K24180	66	88	72	94	77	77	109	82	100	111
K03151	43	88	43	72	55	56	91	62	81	73
K01684	6	30	3	26	13	9	14	28	19	24
K07668	23	31	18	27	23	28	26	31	21	41
K00903	12	21	20	27	23	31	31	23	21	18
K17105	2	13	7	22	10	9	17	6	18	15
K02032	41	69	44	73	63	52	60	73	76	88
K03330	10	17	10	22	15	14	18	15	25	17
K00390	26	39	24	22	28	32	40	37	27	31
K09136	5	9	6	8	7	11	6	6	8	11
K05567	6	5	5	10	4	7	9	7	6	7
K02450	4	7	3	4	7	4	8	5	7	6
K06378	3	5	3	3	6	5	4	5	2	8
K02979	2	5	3	9	6	5	8	4	8	5
K12339	4	5	5	4	2	2	2	8	7	5
K03753	3	3	8	14	7	6	9	5	13	9
K19126	3	1	1	2	3	0	3	3	4	2
K14123	1	4	5	13	7	4	11	4	11	6
K05685	2	4	7	1	1	7	3	3	3	2
K08321	0	2	2	2	4	1	5	1	2	3
K06871	148	190	129	184	125	166	198	150	207	210
K00248	26	33	18	31	18	25	36	36	24	30
K17686	37	46	37	69	38	44	68	51	63	46
K07729	35	41	33	59	45	44	57	40	55	59
K00186	5	20	6	22	18	13	16	9	29	18
K08978	19	29	21	24	19	26	32	24	23	29
K01590	14	13	12	8	9	11	16	9	14	17
K23393	21	21	14	21	20	20	19	19	23	35
K03892	20	18	15	20	9	16	20	23	23	16
K02010	33	47	24	71	57	39	47	84	36	71
K18890	22	38	19	27	23	29	35	30	28	32
K01118	21	18	17	21	16	16	20	22	23	30
K07341	10	20	11	27	20	13	18	17	26	31
K06013	8	18	8	14	9	12	14	9	18	15
K01026	2	7	3	8	6	4	5	11	2	9
K23059	35	35	33	28	31	28	33	41	40	51
K25156	22	38	25	30	21	27	39	33	28	35
K19005	22	25	22	19	17	29	28	15	26	27
K00395	6	3	3	7	2	3	6	5	5	6
K16785	35	84	36	55	53	46	69	65	60	73
K07445	11	3	8	9	6	7	7	9	16	5
K02930	2	6	7	15	7	5	14	6	12	7
K01500	8	12	7	11	15	10	11	16	13	13
K02203	30	44	23	40	38	31	33	45	45	54
K01552	29	42	31	35	17	36	31	38	38	40
K07079	296	361	282	442	305	340	468	328	431	436
K03790	132	154	106	156	117	143	171	153	161	162
K03205	128	171	113	183	145	197	183	178	140	181
K04752	11	18	10	16	9	12	10	13	19	22
K21745	1	3	1	4	7	5	3	2	6	3
K00853	9	12	9	21	8	9	6	15	21	19
K15778	8	15	3	24	9	16	21	6	18	9
K04758	48	62	44	78	43	53	63	57	76	77
K03581	113	162	121	180	131	160	167	147	171	193
K22441	4	8	6	8	1	3	2	6	10	11
K00797	32	40	33	35	28	43	28	33	52	43
K19117	7	10	9	18	5	6	6	11	15	20
K09121	26	58	24	64	35	35	56	45	48	61
K01337	6	10	5	7	5	9	9	9	7	5
K15725	3	3	3	1	1	3	3	1	2	4
K02800	2	5	1	14	11	6	5	9	10	9
K16044	0	3	0	5	3	1	4	3	1	4
K03667	15	16	13	21	18	18	24	18	19	19
K00633	9	10	7	11	13	15	15	10	8	11
K25144	19	16	16	16	11	14	12	28	14	24
K00022	4	11	4	15	5	10	11	7	9	9
K06295	7	7	11	5	9	14	11	7	0	14
K18779	1	10	3	17	8	6	13	5	12	10
K04487	116	173	102	176	139	166	167	165	149	185
K09967	8	8	5	6	7	6	9	7	9	9
K19119	6	7	4	10	7	6	5	9	5	15
K05966	3	4	2	16	9	4	12	5	12	7
K02453	18	53	11	57	20	30	36	23	36	62
K01571	51	62	40	62	52	56	58	61	74	65
K02073	44	57	42	62	51	51	72	65	52	61
K02050	43	57	44	51	35	55	54	57	48	56
K06016	5	2	4	10	2	2	7	6	6	6
K00997	16	23	16	26	23	21	21	23	27	30
K05799	7	17	7	13	14	12	11	12	13	20
K12589	4	4	2	15	4	4	11	2	12	5
K16422	25	26	27	33	29	27	38	30	36	33
K21147	15	14	13	15	13	13	13	20	16	20
K13479	4	7	4	13	7	5	7	9	9	11
K18785	18	33	23	33	22	28	27	28	31	37
K00171	8	15	7	13	10	12	12	12	12	14
K03299	6	16	9	16	12	8	19	14	11	17
K02322	4	9	7	31	14	8	29	9	20	10
K03394	14	16	19	27	14	17	25	17	27	19
K11783	4	4	2	5	3	4	4	3	6	4
K01361	5	7	6	6	6	6	7	12	3	7
K02172	1	2	2	4	3	3	4	2	2	3
K03605	3	2	2	2	3	3	4	1	4	2
K21055	5	5	5	6	3	9	7	3	6	3
K02279	10	18	7	19	12	11	16	7	20	23
K16210	4	1	5	4	4	4	4	8	2	3
K04748	3	7	4	3	1	1	4	5	4	7
K02626	1	3	4	15	7	2	10	4	11	8
K06990	75	106	75	114	72	99	100	87	123	106
K03816	49	52	49	61	32	57	62	44	61	59
K15772	17	32	16	31	26	28	31	28	26	29
K00014	21	26	19	38	19	18	30	25	38	32
K03297	8	3	10	8	8	7	9	4	14	9
K10914	34	39	26	35	22	26	42	32	35	46
K02477	30	53	32	50	41	40	50	47	54	48
K03500	57	85	42	70	53	54	62	73	83	84
K09702	53	53	54	58	46	55	72	52	57	70
K18843	5	4	2	5	3	5	4	2	4	7
K05884	8	16	6	29	30	17	25	18	24	19
K02473	22	40	16	41	21	32	31	21	38	40
K02669	83	133	97	124	86	95	101	128	121	160
K00972	17	37	25	31	24	26	26	29	39	35
K06281	5	6	4	6	5	7	6	4	8	5
K02474	54	88	50	101	45	73	90	71	75	81
K07278	2	5	1	3	2	4	2	2	2	5
K00102	1	1	3	4	4	1	2	5	2	5
K06213	48	59	41	75	57	57	53	65	64	84
K00620	48	90	47	99	62	61	87	77	92	82
K01515	73	109	71	105	75	80	103	84	107	125
K23518	53	80	52	84	47	73	80	61	80	70
K18887	139	175	118	165	123	163	183	147	168	168
K20534	174	175	152	178	120	172	182	169	196	200
K09809	49	47	45	71	48	55	73	38	77	56
K01788	3	6	2	5	4	5	4	4	4	6
K03186	9	11	9	21	17	10	22	9	25	11
K16881	9	10	9	10	9	9	12	10	13	10
K15865	3	8	7	22	7	7	17	4	15	11
K02049	30	39	37	38	24	32	52	42	30	37
K07015	20	33	21	32	15	26	34	25	23	31
K02013	15	32	14	22	18	18	26	21	29	22
K02653	65	103	65	102	97	79	93	89	106	129
K17865	4	5	6	7	5	5	6	5	8	7
K04801	2	10	8	22	12	10	18	6	17	11
K00208	16	14	8	9	14	11	12	10	19	18
K00869	4	15	8	23	11	11	16	9	22	12
K03060	22	35	20	31	21	26	33	26	34	29
K06442	34	40	32	48	43	38	36	46	49	57
K00694	8	6	6	8	6	10	8	7	6	8
K02804	10	9	9	8	5	6	11	12	8	10
K07035	29	59	22	43	39	40	43	41	41	55
K01046	12	10	9	13	11	8	10	18	12	15
K21903	29	44	24	53	36	38	43	40	53	39
K03529	91	118	80	99	93	109	111	112	91	127
K03091	62	86	57	83	75	84	91	98	55	87
K02841	9	13	11	9	7	8	10	11	13	14
K08714	11	10	6	13	9	8	14	10	10	14
K03549	12	9	11	7	10	7	15	10	9	15
K14731	11	29	9	13	15	20	21	17	15	15
K18478	3	4	3	3	1	3	2	4	2	5
K01247	4	12	5	10	4	3	13	9	5	10
K07581	1	4	1	5	3	1	7	1	5	2
K03656	8	1	3	2	0	4	1	4	5	2
K07742	26	29	28	35	31	30	36	33	29	42
K03547	51	67	56	71	68	60	78	58	84	77
K02230	16	39	26	51	25	18	49	28	47	37
K11145	22	37	27	33	31	28	28	37	40	38
K02588	40	41	37	46	29	37	42	34	57	50
K03779	5	11	7	11	9	6	7	11	11	14
K07481	75	91	72	129	86	104	101	86	95	130
K08177	19	29	15	24	21	18	24	25	24	32
K16921	13	15	11	18	15	21	8	26	11	16
K11527	100	106	97	114	94	96	123	112	115	135
K03431	68	97	72	106	88	76	95	96	106	117
K09946	20	25	14	19	17	18	13	23	24	30
K12950	8	6	11	10	9	11	12	7	7	13
K11073	3	7	5	4	3	6	7	5	2	5
K01739	9	26	8	13	10	10	15	17	15	18
K06015	11	37	11	32	20	20	17	21	26	42
K09815	53	71	41	77	56	54	61	64	84	75
K15396	7	8	6	6	3	6	7	6	9	6
K16190	4	21	8	21	6	11	8	9	15	25
K00801	3	2	1	7	2	3	3	1	5	5
K00324	11	19	13	21	19	11	14	26	20	23
K19405	8	21	11	19	9	10	18	15	16	18
K00104	13	20	12	19	27	10	19	22	26	26
K22927	38	46	37	37	32	45	43	37	49	41
K00832	6	11	5	8	8	10	9	5	13	6
K05833	26	39	24	40	31	26	36	39	33	47
K01216	5	4	3	4	7	2	5	9	5	5
K03636	4	8	3	5	3	3	2	6	8	7
K06024	29	43	34	47	40	43	44	36	45	50
K09157	46	84	40	76	49	63	64	69	69	68
K03709	14	23	18	27	19	17	23	20	30	24
K02844	7	13	7	15	5	7	6	9	15	16
K18429	27	20	21	35	15	18	43	15	30	27
K02227	69	62	64	67	47	59	97	55	74	63
K00549	47	57	48	53	33	43	56	44	65	60
K19082	3	9	4	9	7	9	6	6	7	8
K09482	7	18	8	25	14	14	18	9	26	14
K03336	0	1	1	12	10	3	7	5	9	3
K23060	99	111	95	88	96	81	110	122	110	127
K09762	34	54	34	45	42	41	54	45	46	49
K00027	41	54	37	67	43	40	57	53	62	60
K04070	34	58	33	47	46	41	52	43	44	65
K01679	23	36	15	40	32	27	35	32	31	39
K00772	12	10	6	23	14	9	19	11	23	11
K16698	56	71	49	61	34	69	79	51	59	46
K07074	13	27	18	28	21	21	31	20	29	19
K04488	41	56	38	59	45	49	61	49	57	52
K01251	71	98	75	97	63	69	97	65	126	96
K06379	6	12	1	7	7	5	5	10	5	12
K03602	46	74	56	64	43	55	74	55	71	62
K05311	5	4	5	7	4	4	6	8	2	8
K09772	25	24	22	26	20	24	27	28	28	24
K00074	24	32	21	30	19	20	31	40	26	24
K09961	9	13	8	30	24	9	24	12	18	31
K07775	25	23	19	23	20	26	22	32	18	25
K05601	43	76	46	80	43	64	69	64	66	59
K22452	7	8	6	9	4	4	5	7	11	11
K06919	53	105	67	132	87	73	107	88	118	110
K06183	33	48	24	40	26	35	37	40	32	47
K02040	25	30	22	48	29	26	31	34	38	43
K06411	5	14	8	9	7	11	5	14	9	9
K06958	34	44	34	47	40	34	44	41	50	53
K04767	5	9	5	3	4	2	7	6	7	7
K02232	74	76	78	71	42	59	91	68	94	68
K07172	7	5	8	12	3	11	9	6	6	7
K15255	4	9	7	5	10	6	3	8	5	17
K06412	26	24	18	25	21	30	27	17	30	23
K02843	14	21	10	18	16	11	17	22	20	18
K03546	74	90	69	90	73	77	89	81	102	92
K18430	29	25	23	31	24	24	39	14	36	34
K01698	28	30	21	40	31	23	51	29	33	31
K02574	70	93	66	89	63	65	99	69	102	89
K10716	96	148	89	148	114	116	163	96	153	134
K01496	12	28	9	34	24	18	22	18	31	30
K03179	8	9	10	10	8	7	11	7	13	12
K03216	40	69	43	55	45	61	47	44	53	75
K05602	7	5	4	7	4	7	4	4	9	6
K17236	6	3	4	6	8	3	7	8	4	8
K07651	2	3	2	6	5	2	5	7	3	3
K00404	1	2	0	4	2	2	2	3	2	1
K02521	2	5	1	1	0	2	1	2	3	2
K10010	0	1	1	5	2	2	1	2	2	3
K05881	1	2	4	0	2	0	5	2	3	0
K15342	33	48	40	50	40	49	56	36	48	45
K03763	102	146	83	146	111	130	135	122	120	145
K07483	106	109	88	163	104	125	135	109	139	124
K17077	39	44	47	35	38	34	36	37	46	72
K01085	62	47	63	59	47	60	77	53	57	61
K03700	14	28	17	16	18	26	23	13	20	21
K13049	10	8	8	12	9	6	14	11	7	14
K07166	22	41	22	42	34	35	30	35	39	39
K16898	83	111	84	103	103	95	105	115	106	114
K13010	50	45	46	65	33	36	71	34	64	59
K19294	283	384	260	323	256	312	362	288	352	348
K05303	4	8	5	7	5	6	7	6	5	8
K23163	15	15	10	15	13	13	18	20	14	10
K10951	1	12	5	15	6	10	4	5	6	18
K07727	71	106	67	113	83	95	107	78	93	112
K05919	26	54	38	70	47	43	59	43	60	54
K01531	10	14	12	8	5	11	12	8	12	11
K02420	12	8	6	5	9	6	12	7	9	10
K14475	7	10	8	10	5	9	4	8	10	13
K02455	7	9	10	10	4	12	3	6	13	10
K02024	6	5	5	4	0	5	5	4	5	3
K07120	3	2	3	1	1	2	3	3	1	2
K18816	2	2	1	2	3	1	1	3	3	3
K09251	1	4	1	2	2	2	1	3	2	3
K00982	3	5	3	8	1	4	2	5	5	6
K06350	1	0	1	3	5	1	4	3	2	1
K07584	17	38	23	35	28	30	35	27	30	33
K08384	39	51	36	40	46	49	47	46	43	48
K05979	13	13	11	22	12	14	19	11	17	17
K07450	8	15	9	17	12	15	16	8	16	12
K06346	53	67	57	67	52	59	68	61	56	81
K18889	11	35	16	24	27	25	25	21	19	34
K00975	103	140	104	154	116	103	126	137	146	165
K06413	74	74	74	78	42	76	90	45	89	75
K20344	7	9	5	7	4	9	6	7	7	6
K00619	4	12	4	8	4	5	7	4	9	10
K00666	46	84	36	69	64	60	58	60	61	88
K04477	37	28	30	33	22	26	36	28	35	39
K01494	5	15	5	32	18	9	22	10	27	14
K00172	9	19	9	16	12	12	19	11	12	17
K06147	224	252	193	262	179	187	240	269	246	270
K09951	22	33	17	28	20	17	28	18	31	37
K06987	38	41	26	42	17	35	41	29	27	47
K18815	5	6	2	5	4	5	3	7	6	3
K01637	2	2	4	2	1	2	2	2	1	5
K10011	6	12	8	15	3	4	7	5	13	19
K16052	3	3	2	6	8	2	1	4	9	8
K07496	155	233	164	288	196	217	279	167	266	201
K07029	25	42	22	37	29	27	39	36	30	37
K01599	21	28	21	36	16	32	29	16	37	19
K07052	208	253	185	288	224	203	277	230	274	278
K07739	3	12	7	20	14	8	19	8	16	10
K05832	23	39	26	41	28	20	39	36	27	49
K00176	62	74	62	79	60	69	87	60	77	74
K01607	62	86	61	100	76	58	100	67	86	108
K03098	20	27	11	20	13	19	17	16	21	26
K00963	61	62	62	72	52	53	78	59	67	79
K04486	56	94	43	76	63	61	74	74	72	80
K01419	11	18	8	17	15	12	19	17	12	15
K07474	1	6	4	5	7	4	4	4	7	6
K02761	5	4	4	3	7	4	11	2	2	6
K06200	18	38	15	40	17	24	23	32	29	31
K06865	7	7	11	14	8	7	14	10	14	6
K02224	65	68	63	67	44	70	78	60	69	56
K19147	30	30	27	47	20	31	46	22	40	28
K01163	38	55	34	36	27	32	36	49	46	43
K07005	120	143	105	130	90	129	143	99	145	121
K02411	9	7	6	10	4	5	10	8	8	8
K02670	2	6	2	2	0	2	2	5	2	2
K03745	3	4	1	4	0	5	2	2	4	0
K10112	95	168	106	171	129	122	140	172	139	151
K07738	38	70	43	59	46	38	52	65	59	63
K03451	3	8	7	12	7	8	13	9	2	8
K14136	23	14	20	19	11	22	25	12	20	15
K01299	16	22	8	31	10	13	17	19	16	29
K14623	58	72	45	47	29	61	69	36	57	48
K01464	10	17	6	18	12	12	17	15	13	11
K08678	76	107	79	104	64	97	102	67	111	87
K09775	15	20	12	22	21	18	22	13	22	22
K06907	14	30	18	20	21	11	28	25	20	27
K03768	52	86	51	93	67	59	81	68	82	86
K00325	10	19	10	15	11	14	10	17	15	14
K03404	6	6	5	5	4	3	8	8	4	5
K09685	9	3	3	11	13	5	8	11	9	9
K06385	4	13	5	9	8	9	7	13	3	10
K19091	2	8	4	7	5	7	10	3	4	4
K25904	3	3	5	0	2	3	5	3	1	2
K04085	4	0	1	5	3	3	5	2	1	3
K02221	5	4	3	1	0	5	2	1	2	4
K01654	5	5	2	1	0	2	6	2	2	2
K11746	1	6	2	3	1	1	3	2	7	1
K19411	6	26	6	18	10	11	11	16	11	22
K06518	13	16	6	10	8	14	11	7	12	13
K07090	80	88	67	106	70	78	108	64	101	91
K02614	64	71	60	79	59	62	87	52	84	73
K00980	35	46	39	66	41	57	55	30	56	46
K03147	72	87	60	94	64	66	96	55	105	83
K02072	35	49	39	61	45	40	55	51	36	64
K07497	364	453	344	513	336	450	462	346	463	437
K11070	35	66	34	57	40	40	44	54	55	56
K01962	24	38	22	35	19	25	24	32	33	34
K02586	20	33	21	22	16	21	22	19	29	29
K03704	26	32	20	30	18	31	34	16	27	27
K17497	4	2	3	1	4	2	1	4	2	6
K06960	33	42	31	49	31	29	46	43	34	47
K02394	6	5	8	7	3	8	8	4	8	3
K24866	16	15	14	17	12	10	21	13	20	15
K01681	75	135	81	119	94	74	91	117	126	130
K07559	11	17	14	16	17	13	10	16	23	18
K07318	20	30	15	22	18	25	19	26	30	12
K05838	5	8	4	9	4	4	10	6	6	6
K24648	5	7	2	7	9	5	6	10	3	8
K06394	1	3	3	3	5	4	1	4	3	4
K02575	4	4	2	3	2	3	4	3	6	0
K11071	30	69	36	60	47	51	49	49	52	57
K07334	28	33	23	32	21	29	30	18	38	31
K03684	7	12	8	10	9	6	8	13	9	13
K14415	64	80	61	83	65	59	81	69	100	67
K02188	65	54	65	64	44	53	80	43	78	57
K18446	7	9	5	6	4	5	7	4	6	11
K23270	9	19	4	20	10	5	8	9	18	26
K08161	4	11	10	15	7	5	8	12	10	15
K03769	14	21	8	22	14	18	12	12	17	25
K21929	26	34	30	46	40	26	33	46	42	40
K01849	4	3	2	3	4	4	4	1	3	5
K15898	23	20	20	8	9	21	21	13	21	9
K16710	1	4	3	5	3	5	4	3	4	1
K00015	2	8	2	3	1	3	4	3	4	3
K01589	2	6	3	4	1	2	4	2	7	2
K03976	56	66	53	58	41	45	58	63	60	65
K14761	20	36	21	31	21	26	34	29	24	24
K00651	95	104	89	99	65	87	106	77	106	104
K05896	42	58	32	49	47	38	47	46	49	62
K02529	225	394	203	360	252	246	335	283	282	376
K13643	29	37	23	46	29	27	35	31	34	47
K09747	40	65	44	62	52	44	59	48	58	70
K12308	80	77	69	85	68	69	86	76	89	82
K02122	8	21	5	18	15	12	14	13	19	13
K06399	7	17	7	12	8	17	10	10	7	10
K08309	24	36	25	33	21	26	28	27	30	36
K03077	91	112	88	97	68	85	104	87	101	105
K12452	28	41	35	44	28	32	51	30	34	39
K01271	7	13	5	11	17	11	11	7	17	10
K00844	8	19	6	9	11	7	9	12	17	11
K01919	9	35	13	42	25	30	28	16	35	22
K18302	3	4	4	3	4	2	5	4	4	4
K09824	4	5	5	2	2	4	4	1	6	4
K02046	11	4	10	5	7	10	7	9	9	4
K04749	134	170	130	188	139	145	183	122	163	189
K09787	32	41	27	31	37	36	40	33	31	37
K07862	42	61	48	50	42	44	64	46	49	53
K00766	107	136	104	106	90	93	126	101	128	124
K01267	38	45	37	55	34	38	57	30	52	43
K09942	5	4	2	5	3	3	5	2	5	5
K03311	5	3	3	4	4	2	6	2	5	5
K18231	4	5	7	11	11	9	11	9	3	8
K07319	4	5	4	4	2	4	6	6	2	2
K02654	50	58	45	63	52	45	52	57	54	74
K03426	97	97	77	106	64	82	97	73	112	100
K13280	28	29	25	28	25	28	34	25	28	27
K00641	21	46	27	58	42	31	40	24	59	50
K01817	103	112	97	117	77	90	121	82	123	116
K00700	210	301	197	254	179	219	248	214	241	277
K00611	89	132	83	122	91	76	115	104	119	129
K22226	11	19	15	18	17	15	19	10	24	16
K06023	31	60	38	67	44	43	37	48	60	64
K01611	15	6	9	6	4	8	9	8	11	6
K00180	120	146	111	162	102	118	142	123	153	137
K01652	218	250	193	262	186	227	273	175	274	215
K03274	26	35	23	24	15	15	21	31	33	29
K07791	19	22	18	13	11	16	22	14	23	12
K01926	33	53	28	41	32	35	39	29	46	47
K06908	3	4	3	7	4	5	6	3	4	4
K20542	8	15	8	7	4	9	10	5	11	9
K02385	5	5	4	4	3	1	8	4	6	3
K05847	2	7	1	3	8	6	5	3	4	4
K03496	304	353	273	365	260	319	346	278	344	342
K01002	17	18	11	23	16	13	19	19	20	18
K22225	14	14	12	12	12	11	14	9	20	13
K07451	35	41	35	47	35	40	43	42	40	37
K00854	175	200	155	190	150	163	200	167	189	191
K07485	107	164	98	146	110	140	143	110	136	124
K03708	10	14	8	19	16	11	13	13	15	18
K07473	81	111	81	108	70	83	104	83	91	110
K02584	24	51	22	37	25	29	26	24	42	45
K13926	11	24	12	12	10	14	7	11	12	28
K07126	368	545	387	572	305	428	448	346	513	536
K06967	23	28	25	34	34	28	30	25	33	34
K16371	6	9	3	5	1	1	5	4	9	6
K04074	13	13	17	19	12	10	17	18	20	12
K00048	25	58	23	41	27	30	38	41	37	35
K07407	232	298	216	315	235	226	268	262	287	305
K20531	6	8	5	4	2	5	6	5	7	3
K10108	8	8	6	2	1	10	3	2	5	6
K00145	127	160	120	143	124	138	141	109	161	151
K21071	105	138	77	116	110	96	118	113	108	132
K18195	5	5	5	5	6	2	7	6	8	4
K09816	45	64	45	71	64	42	61	61	66	70
K08303	213	303	223	290	207	237	290	199	289	268
K00788	92	105	87	104	62	77	105	71	118	96
K09769	35	51	23	42	36	28	36	31	40	59
K21140	43	39	43	32	32	39	48	30	48	31
K19784	22	23	21	25	17	15	29	19	28	21
K03644	6	5	2	8	6	2	2	7	10	7
K00949	53	71	51	63	36	40	66	45	65	68
K00013	143	167	130	163	116	127	157	131	172	158
K01609	113	120	93	112	92	81	125	90	132	121
K01956	140	176	135	158	122	138	176	108	174	161
K00765	120	144	123	168	101	115	154	106	157	147
K01586	169	214	156	203	139	161	200	150	207	193
K01695	114	132	102	129	89	113	117	98	128	129
K07098	234	235	209	229	167	190	241	192	248	239
K03388	22	49	26	50	35	23	44	31	55	35
K09696	13	13	9	14	12	15	12	12	9	15
K01775	66	78	45	84	68	57	64	74	67	90
K01966	9	16	13	16	8	12	11	10	18	13
K07095	125	178	127	181	137	136	167	131	169	169
K00058	181	227	177	212	153	171	204	166	225	214
K04652	36	55	35	52	44	37	51	37	55	49
K01649	154	206	138	186	117	170	184	126	191	155
K02687	103	136	98	125	84	106	124	93	108	132
K01839	37	40	29	44	43	34	42	36	46	41
K03748	14	35	13	27	11	21	19	15	25	23
K02501	116	146	104	139	97	115	141	105	130	129
K02237	36	49	38	41	39	53	50	26	40	40
K06940	12	28	19	24	19	18	20	24	21	22
K00008	21	29	18	35	34	19	34	19	39	30
K22010	13	19	10	16	12	10	19	14	16	13
K10761	15	22	16	29	23	18	29	16	25	20
K06179	36	63	33	42	42	42	40	40	48	52
K01740	367	404	351	399	280	337	399	287	444	384
K11755	88	107	82	100	57	75	93	81	104	93
K19689	33	47	34	62	42	45	45	47	41	46
K01696	137	169	123	159	103	125	141	118	165	161
K09384	45	53	44	46	32	43	56	38	51	38
K01814	114	132	101	145	104	103	138	106	139	126
K07399	3	5	2	16	13	8	9	8	4	11
K05352	3	7	4	16	9	4	10	3	15	8
K01486	45	60	38	77	54	49	65	49	56	62
K16789	10	20	10	24	17	15	17	16	17	18
K00763	86	96	66	88	74	69	92	79	93	87
K11784	8	10	9	7	7	7	8	3	15	9
K10947	58	76	58	94	44	49	71	65	84	69
K13993	234	255	211	269	191	222	262	193	259	252
K25232	46	74	42	75	53	49	68	62	64	54
K19092	12	24	9	23	15	14	17	21	12	21
K00362	9	8	5	14	6	9	4	6	12	12
K01584	8	9	5	14	6	4	9	4	8	18
K00826	165	216	148	196	135	157	182	137	207	197
K15856	12	21	13	23	17	12	17	12	26	21
K00528	67	109	58	88	67	70	76	73	83	96
K02662	15	24	7	18	23	17	20	14	16	22
K01953	178	227	162	210	138	168	204	174	208	182
K00986	186	302	188	310	244	213	272	232	270	270
K07025	159	159	145	162	107	139	169	116	169	155
K07816	96	107	109	110	82	88	120	97	106	104
K03525	94	145	81	107	78	87	105	100	112	112
K07317	34	46	35	34	37	36	47	26	39	42
K00974	63	81	69	87	75	84	73	58	76	92
K01209	228	206	209	241	146	202	227	184	246	192
K01955	427	565	425	516	374	450	500	393	508	503
K04069	209	262	211	270	178	204	261	204	246	238
K00702	150	175	134	173	105	142	169	131	162	148
K11072	41	79	39	75	61	49	55	59	66	72
K01709	52	52	47	58	37	50	66	39	55	41
K02233	59	64	64	66	47	52	78	43	76	57
K06405	9	13	10	12	9	15	8	11	6	14
K01657	139	162	124	156	102	129	145	101	166	154
K07393	13	11	15	10	8	14	20	6	8	10
K02231	64	64	65	57	39	54	69	52	66	53
K01878	15	9	12	11	11	16	10	7	15	11
K04940	26	24	23	26	22	22	23	24	30	24
K04720	86	94	78	64	50	65	94	58	100	61
K03385	55	40	48	61	46	45	57	47	52	53
K06897	90	113	79	96	68	79	105	72	98	99
K01807	12	17	10	18	8	10	17	6	17	16
K18828	53	69	40	57	49	49	70	42	52	59
K16787	36	57	37	42	32	39	43	44	42	39
K21029	81	85	85	94	64	77	99	71	102	66
K02315	55	60	43	68	50	52	63	46	52	67
K00868	85	93	84	97	63	75	96	63	104	90
K01673	79	97	83	96	68	78	93	55	113	90
K01879	15	13	18	12	14	13	15	11	19	15
K01714	142	194	141	193	147	155	193	136	173	171
K00864	68	119	85	116	93	83	93	85	117	109
K03562	16	21	13	20	12	10	12	15	23	23
K02837	138	161	131	134	96	130	154	103	146	135
K01755	150	191	146	176	115	142	182	122	182	159
K00768	76	72	77	68	54	57	79	67	75	73
K07486	303	441	305	445	333	365	385	315	387	396
K09726	10	24	11	28	14	17	27	7	20	17
K02652	87	147	79	139	91	98	86	105	119	141
K01625	103	137	105	120	92	108	115	99	123	118
K03705	46	71	50	61	52	53	55	52	56	67
K03169	268	268	259	318	225	266	285	221	286	294
K14260	15	26	25	25	11	18	19	17	23	26
K03154	45	45	46	42	28	41	45	39	49	34
K03925	104	127	107	121	84	107	116	92	110	123
K01915	406	510	372	496	347	390	462	371	481	446
K01990	399	493	360	479	321	369	415	381	465	440
K00891	120	142	110	130	91	107	132	103	141	115
K00265	229	297	224	262	186	226	253	215	253	261
K01733	152	186	156	202	143	148	179	139	189	191
K09691	67	73	60	95	74	77	98	43	73	81
K18346	28	26	26	25	19	26	25	21	32	21
K01895	171	199	153	208	141	160	182	162	192	183
K07271	211	259	222	264	181	238	281	139	272	216
K01653	95	131	83	124	85	99	121	84	122	96
K00930	122	155	112	157	115	110	133	108	176	139
K00817	197	221	189	218	144	173	215	154	228	206
K03839	58	69	54	76	44	63	70	40	70	60
K00259	71	71	56	75	35	59	66	44	74	67
K01854	120	157	129	153	83	118	169	78	146	135
K07175	39	34	32	33	31	29	27	39	29	46
K11069	60	89	48	93	60	60	70	72	69	81
K00931	105	134	106	127	92	104	119	89	133	122
K01585	164	184	154	157	121	157	157	121	186	163
K03621	66	117	73	106	76	73	77	78	107	105
K01818	51	74	42	73	50	53	63	50	61	64
K00615	394	455	362	439	337	386	432	325	429	421
K00821	141	169	154	173	119	135	155	132	186	150
K04759	293	373	249	342	242	278	324	263	323	314
K07484	250	299	229	431	353	346	342	237	318	322
K22278	109	140	105	138	91	106	123	124	111	120
K23775	106	147	100	129	101	109	139	94	119	123
K01939	179	213	158	217	163	166	207	147	201	210
K00123	11	27	9	31	18	11	20	19	19	27
K00332	6	6	9	12	8	7	8	7	7	12
K01567	3	12	4	4	2	8	2	7	4	4
K01638	4	4	2	4	2	6	2	3	2	3
K01823	14	17	16	34	18	10	25	17	26	21
K01848	5	5	6	6	5	5	7	6	4	5
K01894	1	5	3	0	2	2	3	0	3	3
K02047	11	9	10	5	8	7	10	11	9	6
K02121	17	23	19	25	18	17	23	15	22	25
K03224	5	13	2	16	11	6	9	10	10	12
K03226	4	8	2	9	7	7	7	3	5	8
K03462	1	7	1	13	6	1	9	4	11	3
K03548	3	3	3	1	0	3	4	1	2	0
K03583	11	19	12	19	5	15	8	9	18	16
K03831	11	15	10	15	15	8	12	19	13	14
K03973	45	49	45	53	36	45	59	35	42	47
K04084	5	16	5	15	8	7	8	7	11	16
K04104	2	9	2	4	4	4	3	3	3	8
K04754	6	4	7	13	2	9	5	3	9	6
K05521	9	11	9	15	12	8	18	6	12	12
K06203	6	5	6	4	2	3	4	5	6	5
K06946	4	5	2	1	0	6	3	1	2	0
K06986	2	5	2	2	3	3	3	2	4	2
K07078	2	1	2	1	4	2	0	2	3	3
K07096	11	16	9	35	20	12	25	18	20	16
K07160	4	1	4	8	2	2	5	4	4	4
K07246	1	8	2	10	6	5	6	6	3	7
K07454	26	32	22	25	10	22	28	12	31	22
K08156	3	4	2	0	1	3	4	1	1	1
K08300	18	9	12	13	10	10	9	9	11	23
K09002	3	5	3	6	6	5	8	2	5	3
K09780	8	7	8	14	9	5	12	12	8	9
K09790	3	6	6	6	2	4	5	4	5	5
K11206	3	3	2	4	2	3	0	1	5	5
K11211	3	3	2	3	0	2	6	1	1	1
K11896	5	3	4	2	0	4	3	3	2	2
K11901	4	4	4	3	1	4	2	4	5	1
K11959	4	7	2	1	0	2	3	2	4	3
K12137	1	9	3	9	8	2	4	7	4	13
K13327	10	12	9	8	5	10	14	4	10	6
K14162	5	9	3	11	9	5	7	6	10	9
K16435	14	16	18	13	9	11	24	6	15	14
K16926	10	16	10	13	8	10	16	9	11	11
K19142	2	3	2	1	2	1	2	2	4	1
K20265	4	5	1	5	3	2	3	3	2	8
K20528	4	3	2	2	0	3	1	2	3	2
K22205	5	8	2	4	2	4	7	2	5	3
K24868	1	3	0	3	3	1	3	1	2	3
K25155	21	24	14	24	13	17	21	16	20	22
K25290	2	2	2	3	3	2	3	3	2	2
K06609	0	0	0	0	0	4	3	4	13	0
K07466	0	0	0	0	0	0	0	0	11	8
K02003	583	710	496	661	467	546	614	525	606	624
K01808	150	155	120	144	100	121	145	113	145	144
K01934	88	108	82	90	70	76	85	76	106	94
K01835	208	255	174	226	168	193	217	174	222	222
K07576	59	93	46	67	51	52	65	65	59	74
K03517	127	132	112	138	73	111	131	80	126	132
K00111	28	89	39	66	56	57	54	48	48	70
K00335	33	52	42	62	44	35	51	32	51	63
K15635	96	94	74	112	62	81	101	59	105	90
K18979	27	43	25	46	37	27	43	31	33	43
K03473	32	48	33	31	28	28	34	32	36	41
K23997	153	191	142	186	118	136	155	137	192	165
K00794	84	112	75	103	69	81	99	58	102	100
K03100	233	291	225	252	200	227	253	211	239	262
K01715	24	39	20	23	18	21	29	26	25	22
K00978	51	45	54	60	37	45	65	29	58	48
K20074	186	226	178	195	139	181	191	152	193	199
K17828	134	173	118	145	116	118	154	102	163	143
K01658	85	109	80	107	75	88	90	72	109	93
K02217	20	25	16	33	19	23	25	15	30	19
K01686	122	135	91	112	88	94	115	94	124	116
K00179	180	247	174	228	155	167	198	178	217	215
K06381	35	58	31	46	44	43	44	39	37	49
K01805	79	114	69	91	69	91	74	64	104	85
K00625	133	189	129	157	118	143	145	125	157	149
K07391	176	221	177	203	143	186	206	134	179	206
K01961	39	50	29	48	36	39	40	31	45	45
K03980	33	51	34	47	37	34	29	34	39	64
K02557	62	67	65	58	41	61	75	44	59	51
K04043	290	352	273	362	244	301	325	212	358	309
K03544	190	250	190	215	155	180	213	153	226	217
K01771	25	14	22	14	15	17	26	12	16	18
K07063	54	66	44	59	39	52	52	37	56	62
K08591	49	68	36	60	48	48	56	46	49	59
K01790	187	217	181	203	148	171	214	140	209	191
K00762	136	165	123	170	110	121	164	111	159	140
K00113	15	19	12	14	15	11	10	19	20	14
K01192	62	96	53	77	78	53	78	68	79	83
K01923	152	197	144	186	142	139	173	130	191	176
K10026	65	89	60	78	49	58	73	49	78	78
K15532	60	91	55	83	49	65	67	65	57	79
K03569	199	238	163	222	155	172	215	160	213	202
K07009	18	17	11	11	8	15	8	11	12	18
K03737	352	501	359	472	327	418	389	319	419	435
K00595	66	55	62	45	30	50	47	44	60	53
K18431	21	22	22	39	25	17	33	21	27	29
K06221	88	108	85	93	71	78	108	66	104	82
K03582	20	42	22	30	10	22	21	25	26	28
K01736	147	193	138	189	135	138	168	131	177	175
K19997	13	14	15	11	8	9	15	14	13	9
K09690	84	94	70	109	70	78	124	47	83	88
K07240	239	290	238	268	179	252	242	199	247	254
K18829	12	8	10	18	12	8	13	12	10	16
K00067	203	253	198	220	145	192	228	149	232	201
K03924	233	276	217	273	193	230	227	210	233	272
K03502	306	337	295	319	225	280	337	205	317	318
K00793	89	116	96	111	62	85	98	79	110	94
K00286	132	158	118	122	90	112	126	105	144	122
K00759	134	136	120	134	90	125	132	79	145	122
K02907	96	125	85	110	86	88	103	83	119	100
K03798	238	296	206	257	169	233	233	190	227	262
K00684	46	51	48	47	29	45	55	32	46	39
K03536	108	136	90	123	91	107	122	91	107	111
K03282	118	124	104	103	79	102	125	82	107	102
K01489	123	132	104	113	102	103	136	96	114	114
K22132	151	192	154	176	132	143	165	125	184	172
K08974	17	40	22	44	27	32	29	14	33	39
K19271	119	122	114	112	78	95	115	91	131	102
K01809	174	207	181	196	124	151	186	137	194	196
K02440	29	32	29	33	21	23	31	28	30	29
K21619	8	10	7	11	12	6	7	9	11	14
K01940	149	189	144	187	140	135	184	127	188	158
K07192	77	102	80	90	75	79	82	68	91	95
K03320	200	228	182	232	132	185	196	152	226	194
K00688	266	282	227	287	189	236	253	199	280	256
K07040	92	104	88	96	71	84	100	71	100	86
K07273	220	235	204	203	130	202	226	155	213	174
K02114	100	99	85	91	75	78	97	67	98	100
K04042	38	43	30	43	25	33	30	28	45	39
K02950	114	148	115	143	102	127	127	110	123	121
K01912	172	254	163	252	170	173	213	152	238	212
K01181	272	321	254	282	178	248	269	195	282	283
K00170	11	20	17	24	15	15	26	10	20	14
K03786	92	111	90	104	81	90	106	75	99	97
K03079	2	11	1	16	13	4	8	10	8	12
K00266	300	358	300	332	255	271	320	268	317	333
K06915	123	125	118	135	97	112	139	95	126	112
K01704	94	114	99	123	80	82	124	71	120	101
K00147	139	170	140	158	111	125	143	122	159	152
K07137	192	218	164	215	174	194	203	152	184	207
K04517	106	131	90	120	91	83	112	94	131	105
K03215	217	247	215	228	163	206	224	172	223	219
K01951	246	330	240	311	226	235	276	230	299	280
K02482	12	3	12	5	9	7	11	7	9	6
K01756	158	240	163	186	147	170	182	132	211	177
K01588	129	152	116	141	108	109	143	96	146	136
K03789	37	52	36	63	53	39	52	50	49	45
K00077	78	85	89	94	54	58	89	63	94	86
K00941	77	96	60	91	71	56	84	73	90	82
K12990	13	19	18	18	11	19	18	8	22	10
K02110	91	106	91	104	81	90	106	74	102	89
K25034	124	145	126	137	94	116	154	86	134	120
K00850	137	183	128	175	117	126	146	123	168	158
K04094	39	55	36	54	48	45	45	36	46	54
K03613	113	148	105	121	84	98	122	106	114	116
K07139	75	100	73	66	61	66	73	71	80	75
K04045	11	10	5	4	7	9	5	7	5	10
K16011	5	10	2	11	9	6	10	4	10	6
K01752	66	81	73	87	62	74	85	56	73	71
K06400	285	402	282	664	524	402	467	371	345	513
K00928	176	205	166	209	148	162	185	159	186	187
K08744	16	28	18	25	21	24	34	11	19	17
K06283	8	10	2	11	5	12	8	6	1	8
K01091	203	269	181	253	170	178	235	183	234	216
K00848	92	112	74	99	79	81	99	61	103	99
K05825	21	26	19	42	32	28	20	32	21	35
K01928	207	218	178	182	158	167	200	153	198	198
K02914	71	66	59	66	52	73	66	49	53	64
K03303	67	69	60	53	30	57	72	33	64	45
K02160	15	24	15	30	19	12	16	17	24	31
K12410	197	233	194	223	168	196	230	147	208	204
K03530	262	309	260	274	211	244	303	196	273	261
K00656	85	101	89	71	57	65	83	74	89	80
K01534	158	214	150	179	138	158	167	138	176	175
K15527	7	20	6	18	16	8	11	14	18	14
K03578	30	51	25	33	26	34	22	23	38	43
K04765	2	10	3	9	9	5	3	5	6	13
K00566	134	175	133	160	119	116	135	125	147	176
K00040	108	92	101	95	61	82	107	68	98	88
K14540	48	59	41	54	56	49	56	44	47	54
K03665	140	199	128	162	112	131	163	126	147	151
K02904	108	117	107	142	102	116	125	98	107	112
K01629	56	68	57	65	42	55	67	42	59	56
K01644	14	18	18	28	17	15	13	20	23	21
K07171	22	42	21	36	36	24	26	34	31	37
K19955	154	155	130	165	114	130	149	106	162	148
K16850	14	11	15	13	9	8	16	8	18	10
K08998	51	67	47	64	49	54	58	50	47	60
K14058	102	120	106	109	85	103	99	88	111	104
K02348	38	40	42	44	20	28	38	33	47	32
K00943	76	98	58	106	88	70	85	62	95	100
K02004	897	1045	792	1008	696	773	884	737	953	945
K03778	35	66	28	60	53	45	44	34	57	54
K01150	7	6	5	6	6	3	8	5	8	5
K01938	113	147	113	124	97	125	121	89	124	115
K01761	15	14	12	10	8	10	12	19	7	9
K11751	152	172	147	193	158	140	178	129	170	177
K02500	132	159	114	159	111	111	138	120	141	142
K01092	71	78	78	93	61	63	93	58	90	64
K03570	117	138	108	132	91	109	118	86	126	127
K00705	237	270	210	230	166	209	223	161	247	235
K12267	69	78	63	86	55	75	70	46	74	74
K07301	128	176	131	181	113	133	173	101	136	161
K15876	35	27	32	31	20	26	36	21	30	27
K00989	23	34	21	38	28	20	20	23	32	44
K00948	163	233	178	208	152	162	191	147	208	193
K01812	124	174	118	156	103	125	146	99	147	134
K03286	101	86	87	90	55	77	104	55	93	75
K02051	124	129	135	116	80	106	126	95	124	112
K02118	63	107	60	118	96	53	74	83	115	103
K00046	77	82	72	81	43	65	80	53	67	77
K06950	181	196	180	213	131	161	204	138	189	176
K01356	76	87	72	98	76	66	81	81	77	89
K06969	202	254	203	239	192	189	227	174	210	250
K00784	124	137	115	126	97	105	147	89	125	111
K01604	148	150	125	131	97	124	136	101	160	106
K07046	4	7	6	7	3	6	3	3	6	8
K18831	56	64	46	60	43	53	54	45	60	47
K00548	199	273	194	246	164	182	221	177	231	225
K07636	140	169	156	157	104	130	161	106	158	144
K03324	297	363	293	369	258	270	331	257	336	327
K00764	290	384	299	356	222	265	321	248	343	316
K02377	136	142	127	154	82	123	137	93	137	127
K01243	121	139	104	111	84	87	128	103	106	114
K02427	9	14	10	14	6	8	14	4	15	10
K07447	113	128	109	121	85	104	116	85	116	114
K14441	175	231	168	185	136	158	184	132	201	186
K02238	145	202	160	190	145	142	190	138	160	180
K02952	129	164	128	170	117	146	134	114	144	143
K03110	156	185	151	177	143	157	173	126	162	163
K03657	378	487	338	448	312	352	415	310	396	415
K02111	196	193	175	189	135	157	190	146	186	175
K01129	162	181	158	145	111	144	166	107	170	141
K15034	5	5	3	10	3	5	3	3	6	8
K03475	1	2	3	8	12	3	7	5	4	6
K07452	93	104	88	120	60	75	94	81	110	87
K01185	66	52	57	61	48	61	64	38	55	55
K14155	174	182	152	183	134	142	175	147	178	151
K03273	25	37	25	23	18	16	29	24	25	29
K01778	116	155	124	163	107	117	141	114	136	131
K06217	147	147	116	132	97	111	141	92	134	136
K03929	479	491	446	479	377	402	505	341	507	428
K00926	33	56	33	49	33	35	45	38	40	38
K03612	100	115	89	105	75	80	100	78	99	108
K07461	39	59	40	69	46	33	51	44	47	68
K03152	109	126	100	112	76	88	102	89	101	122
K03106	188	237	179	207	160	182	196	153	207	194
K03545	176	198	176	188	157	178	183	136	180	182
K13038	128	168	126	155	93	116	140	104	158	125
K08641	131	149	115	121	104	112	121	95	142	125
K01338	270	329	239	269	196	254	274	189	288	245
K02666	17	19	10	15	12	10	13	12	19	16
K00956	18	12	15	18	10	17	16	17	11	9
K02902	86	109	83	112	72	86	97	75	91	94
K25153	22	58	26	40	24	32	41	22	33	35
K21344	17	25	16	21	18	12	15	20	25	21
K01687	149	167	131	171	127	133	156	105	176	144
K13288	12	7	10	12	7	8	9	10	10	9
K09163	19	12	11	17	13	11	11	17	14	16
K00803	6	13	4	14	11	7	8	10	10	11
K06407	9	9	9	9	12	7	9	13	3	14
K01682	7	5	3	8	1	4	5	5	4	5
K00064	4	6	2	9	3	2	2	4	5	10
K02948	132	174	134	177	124	153	144	117	148	148
K00088	187	213	159	206	142	161	189	144	192	183
K02919	58	67	49	66	45	62	57	48	53	53
K01885	218	280	207	253	181	188	250	185	252	216
K00215	133	191	134	149	123	125	156	110	167	141
K03616	109	157	127	141	101	113	134	111	122	128
K03710	3	6	5	4	5	1	7	4	4	6
K19285	3	4	2	8	6	5	5	3	5	4
K11907	7	6	6	3	1	7	3	4	8	0
K02795	2	7	1	6	7	3	4	2	3	10
K01069	182	210	182	218	169	190	203	134	198	194
K06201	20	36	25	34	22	26	26	22	30	27
K07315	786	773	758	783	524	639	805	552	767	700
K01198	114	153	104	152	104	100	105	117	137	140
K13012	13	21	11	11	11	8	16	10	17	13
K00703	157	225	154	220	155	137	180	153	194	206
K13789	130	144	118	132	97	118	128	95	127	125
K00929	104	117	84	98	61	76	105	60	104	98
K11175	129	141	109	129	88	103	123	96	123	124
K06889	344	411	328	374	285	283	362	280	364	374
K00942	160	196	151	185	145	148	172	126	174	179
K16868	5	4	4	5	4	2	9	3	3	4
K11616	3	5	3	6	5	0	3	7	4	7
K18332	96	111	82	122	94	76	97	91	101	117
[truncated: 1,342 more rows]

## Sheet: DeSeq2_KO
Differential DeSeq2 Analysis of KO
	baseMean	log2FoldChange	lfcSE	stat	pvalue	padj
K00001	12.1088	0.304879	0.351219	0.868059	0.385362	0.667224
K00002	7.95102	0.841489	0.458339	1.83596	0.0663643	NA
K00003	67.9942	0.481309	0.160915	2.99107	0.00277999	0.099085
K00004	1.42954	-0.106959	1.00721	-0.106193	0.915429	NA
K00005	1.98919	-0.481872	0.992997	-0.48527	0.627485	NA
K00008	27.238	0.048999	0.255491	0.191783	0.847912	0.932748
K00009	7.81227	0.425606	0.467336	0.910707	0.36245	NA
K00010	12.4056	1.39527	0.428024	3.25981	0.00111488	0.0649506
K00012	239.774	-0.0874912	0.0870043	-1.0056	0.31461	0.60967
K00013	144.268	0.0782698	0.101332	0.772409	0.439872	0.709873
K00014	25.9411	0.248003	0.247935	1.00027	0.317178	0.611066
K00015	3.14474	0.160254	0.684182	0.234227	0.814809	NA
K00016	32.3026	-0.194609	0.232402	-0.837383	0.402377	0.679209
K00018	70.8397	-0.217762	0.172832	-1.25996	0.207683	0.513216
K00019	0.658767	-2.06321	1.53117	-1.34747	0.177828	NA
K00020	3.77622	-0.478205	0.650408	-0.735239	0.462194	NA
K00021	5.81729	0.592998	0.617281	0.960661	0.336723	NA
K00022	8.191	0.301237	0.436708	0.689792	0.490325	NA
K00023	0.493076	-0.482679	1.85077	-0.260799	0.794248	NA
K00024	92.7821	-0.142262	0.142208	-1.00037	0.317129	0.611066
K00027	50.5433	0.201803	0.177066	1.1397	0.25441	0.563367
K00029	83.5868	-0.276082	0.150466	-1.83485	0.0665279	0.325309
K00030	8.50308	0.573925	0.439549	1.30571	0.191651	NA
K00031	77.6474	-0.0585723	0.156112	-0.375194	0.707516	0.863071
K00033	18.8984	-0.300799	0.389119	-0.773026	0.439507	0.709873
K00034	2.29668	-0.11003	0.832304	-0.1322	0.894826	NA
K00036	3.91751	0.708991	0.661606	1.07162	0.283891	NA
K00040	88.8986	-0.0300406	0.152149	-0.197442	0.843482	0.929367
K00041	94.8961	-0.105635	0.127255	-0.8301	0.406482	0.681417
K00042	3.88989	1.33616	0.75068	1.77994	0.0750864	NA
K00043	0.175954	0.0219083	2.9969	0.00731031	0.994167	NA
K00045	0.22332	0.0219096	2.76698	0.00791822	0.993682	NA
K00046	68.453	-0.0253514	0.155939	-0.162572	0.870855	0.947845
K00048	34.7516	0.117516	0.230006	0.510923	0.609405	0.808146
K00052	111.138	-0.0779686	0.120164	-0.648854	0.516433	0.750379
K00053	116.245	-0.0515197	0.122166	-0.421718	0.673231	0.845032
K00054	7.11976	-0.265641	0.464586	-0.571781	0.567471	NA
K00055	1.26111	0.0434997	1.15561	0.0376422	0.969973	NA
K00057	139.292	-0.135831	0.107427	-1.2644	0.206086	0.511113
K00058	190.046	0.0715989	0.0889297	0.805118	0.420752	0.691499
K00059	302.461	-0.141244	0.0750138	-1.88291	0.0597125	0.310334
K00060	4.99388	-0.403474	0.819133	-0.492562	0.622322	NA
K00064	4.50222	-0.00773886	0.609751	-0.0126918	0.989874	NA
K00065	7.18799	0.426429	0.535476	0.796355	0.425826	NA
K00066	5.17432	0.86538	0.562173	1.53935	0.123719	NA
K00067	198.35	0.00179812	0.0959403	0.0187421	0.985047	0.99326
K00068	3.56114	0.969493	0.819827	1.18256	0.236985	NA
K00073	0.0913578	0.598977	3.16075	0.189505	0.849697	NA
K00074	26.5682	0.21603	0.260764	0.82845	0.407416	0.681417
K00075	144.532	-0.0683991	0.103893	-0.658363	0.510305	0.748138
K00077	77.6034	-0.0173288	0.150748	-0.114952	0.908483	0.964967
K00086	0.0845958	-0.555165	3.16075	-0.175644	0.860574	NA
K00087	12.1912	-0.0804774	0.376704	-0.213636	0.830831	0.92036
K00088	174.773	-0.0337443	0.0922683	-0.365719	0.714575	0.866253
K00091	0.271387	0.598984	2.64114	0.22679	0.820587	NA
K00096	31.4088	0.495658	0.231056	2.14518	0.0319384	0.26146
K00097	4.47278	-0.238079	0.593939	-0.400847	0.688533	NA
K00099	152.985	-0.146362	0.103974	-1.40767	0.159228	0.460439
K00101	0.958751	0.651069	1.4473	0.449851	0.652818	NA
K00102	2.86224	0.226499	0.763671	0.296592	0.766778	NA
K00104	19.3084	0.187339	0.321198	0.583251	0.559725	0.778089
K00108	0.291123	-1.66761	2.55904	-0.651657	0.514623	NA
K00111	54.3706	0.0480532	0.220622	0.217808	0.827579	0.918976
K00112	14.0267	-0.300046	0.326584	-0.918741	0.358231	0.648919
K00113	14.8683	0.0149091	0.328541	0.0453799	0.963805	0.982414
K00114	0.270019	1.61797	3.07613	0.525975	0.598906	NA
K00116	0.19327	0.0219088	2.9035	0.00754565	0.993979	NA
K00121	1.80617	-0.313318	0.926152	-0.338301	0.735137	NA
K00122	0.298291	-1.69187	2.23151	-0.758175	0.448346	NA
K00123	18.6068	0.0532368	0.323059	0.16479	0.86911	0.947449
K00124	1.73272	-1.25528	0.997076	-1.25896	0.208045	NA
K00125	14.0349	0.710798	0.354502	2.00506	0.0449564	0.288845
K00127	0.357086	-1.01474	2.15389	-0.471118	0.637556	NA
K00128	44.7096	-0.39427	0.182039	-2.16585	0.0303224	0.257615
K00130	0.491125	-0.474334	1.85091	-0.256271	0.797742	NA
K00131	0.327309	0.598988	2.19955	0.272322	0.785374	NA
K00132	1.11762	-0.814243	1.31622	-0.618623	0.536165	NA
K00133	161.002	-0.0448633	0.0966988	-0.463949	0.642685	0.826575
K00134	199.148	-0.108421	0.0904248	-1.19901	0.230523	0.540428
K00135	1.59988	0.428663	0.996426	0.430201	0.66705	NA
K00138	0.860294	-0.256315	1.30915	-0.195786	0.844777	NA
K00140	2.63391	1.06741	0.796278	1.3405	0.180083	NA
K00145	135.629	0.0781268	0.106635	0.732656	0.463769	0.722355
K00147	139.889	-0.00717462	0.104001	-0.0689862	0.945001	0.97528
K00148	0.0845958	-0.555165	3.16075	-0.175644	0.860574	NA
K00150	10.051	0.407879	0.536624	0.760084	0.447205	0.712754
K00153	0.108411	0.598977	3.16075	0.189505	0.849697	NA
K00154	0.792186	-1.55358	1.67608	-0.926913	0.353972	NA
K00156	0.163816	-1.13223	3.16075	-0.358217	0.720181	NA
K00161	1.02349	0.621147	1.25558	0.494709	0.620806	NA
K00162	0.56562	0.062544	1.67408	0.0373603	0.970198	NA
K00163	3.16773	-0.529894	0.715411	-0.740685	0.458884	NA
K00164	4.54238	-0.0533527	0.579396	-0.0920832	0.926632	NA
K00166	0.193007	0.0219088	2.90483	0.0075422	0.993982	NA
K00167	0.255174	-0.555162	2.6933	-0.206127	0.836692	NA
K00169	20.8147	0.351907	0.274394	1.28249	0.199672	0.504956
K00170	16.7501	-0.0127798	0.306322	-0.0417201	0.966722	0.982414
K00171	11.3255	0.268276	0.353309	0.759323	0.44766	0.712853
K00172	13.2652	0.162649	0.332122	0.489726	0.624328	0.816551
K00174	218.738	-0.105151	0.105175	-0.999771	0.317422	0.611066
K00175	186.228	-0.152359	0.110739	-1.37584	0.168872	0.473748
K00176	69.5018	0.147717	0.143748	1.02761	0.304134	0.600006
K00177	87.775	-0.0617609	0.130329	-0.473883	0.635583	0.822378
K00179	192.67	0.0195462	0.0908067	0.21525	0.829572	0.919461
K00180	129.37	0.102247	0.108265	0.944409	0.34496	0.634406
K00184	0.0900065	0.598977	3.16075	0.189505	0.849697	NA
K00186	15.0315	0.283497	0.387302	0.73198	0.464181	0.722365
K00187	16.0895	0.330426	0.357075	0.92537	0.354773	0.646071
K00188	0.40848	2.1615	2.03482	1.06225	0.28812	NA
K00194	2.34438	1.86967	0.920286	2.03162	0.0421919	NA
K00196	8.75522	0.809437	0.52958	1.52845	0.1264	NA
K00197	3.58519	0.968755	0.724455	1.33722	0.181151	NA
K00198	7.25719	0.975627	0.468142	2.08404	0.0371565	NA
K00200	9.64768	0.84117	0.450661	1.86652	0.061968	NA
K00201	8.70904	0.481589	0.522182	0.922264	0.356391	NA
K00202	6.71483	0.612236	0.533717	1.14712	0.251333	NA
K00203	5.42044	0.71955	0.537963	1.33755	0.181045	NA
K00205	15.5783	0.767739	0.508728	1.50914	0.131264	0.426527
K00206	0.0845958	-0.555165	3.16075	-0.175644	0.860574	NA
K00208	12.9658	0.203221	0.350225	0.580258	0.56174	0.779728
K00209	8.76358	-0.557453	0.442501	-1.25978	0.20775	NA
K00215	140.412	-0.037554	0.10667	-0.352058	0.724795	0.869923
K00219	0.661455	-2.06789	1.53077	-1.35088	0.176734	NA
K00220	0.295238	-0.555162	2.26323	-0.245296	0.806227	NA
K00226	8.17012	-0.0516676	0.443377	-0.116532	0.907231	NA
K00228	1.01906	-0.566607	1.21438	-0.466584	0.640798	NA
K00231	13.0932	-0.271242	0.35559	-0.762794	0.445586	0.712046
K00239	152.626	-0.204911	0.12627	-1.62281	0.104631	0.391841
K00240	109.928	-0.0938715	0.140973	-0.665881	0.505487	0.747115
K00241	79.2915	-0.202148	0.149397	-1.35309	0.176026	0.483837
K00242	0.26531	0.598987	2.33178	0.25688	0.797272	NA
K00243	65.3743	-0.0907261	0.166001	-0.546538	0.584696	0.793489
K00244	32.7954	-0.0860092	0.860221	-0.099985	0.920356	0.966497
K00245	1.30448	-0.634165	1.09845	-0.577325	0.56372	NA
K00246	1.26161	-0.151859	1.04822	-0.144873	0.884811	NA
K00247	1.19877	-0.429185	1.12051	-0.383028	0.701699	NA
K00248	27.3917	0.311711	0.246016	1.26703	0.205144	0.509391
K00249	0.697483	0.382048	1.49686	0.255233	0.798543	NA
K00252	0.895234	2.53922	1.3467	1.88551	0.059361	NA
K00253	0.28656	-0.555162	2.28203	-0.243275	0.807792	NA
K00254	14.3898	-0.210486	0.319611	-0.658569	0.510173	0.748138
K00259	60.406	0.0385039	0.167126	0.230388	0.81779	0.917922
K00260	2.16834	-0.205321	0.821911	-0.249809	0.802735	NA
K00261	0.471192	-0.493383	1.86963	-0.263894	0.791862	NA
K00262	264.564	-0.143842	0.0877886	-1.6385	0.101317	0.386265
K00263	1.12099	-0.227291	1.12777	-0.201541	0.840276	NA
K00265	237.257	0.0433608	0.0826775	0.524457	0.599961	0.804119
K00266	301.837	-0.00817263	0.0761655	-0.107301	0.91455	0.964967
K00275	5.00758	-0.0171801	0.565664	-0.0303716	0.975771	NA
K00278	112.346	-0.242177	0.121753	-1.98909	0.0466915	0.289109
K00281	27.6133	-0.583682	0.240672	-2.42522	0.0152993	0.196604
K00282	80.3788	-0.287613	0.163929	-1.75449	0.0793459	0.349929
K00283	86.4361	-0.328903	0.161578	-2.03557	0.0417935	0.284528
K00284	0.72361	0.02866	1.43699	0.0199445	0.984088	NA
K00285	0.286438	-1.63968	2.56849	-0.638382	0.523225	NA
K00286	121.09	0.00233854	0.11884	0.019678	0.9843	0.992994
K00287	108.271	-0.230735	0.122513	-1.88335	0.0596534	0.310334
K00290	108.144	-0.0805991	0.12812	-0.629089	0.529291	0.757287
K00294	21.4054	-0.712847	0.267964	-2.66024	0.0078086	0.15437
K00297	118.599	-0.127597	0.115027	-1.10928	0.267308	0.574879
K00298	1.36688	-1.89047	1.17999	-1.60211	0.109131	NA
K00302	0.120056	0.598977	3.16075	0.189505	0.849697	NA
K00303	0.588397	-0.967465	1.76416	-0.5484	0.583417	NA
K00304	0.103264	-0.555165	3.16075	-0.175644	0.860574	NA
K00311	8.13011	-0.101877	0.575362	-0.177067	0.859456	NA
K00313	1.57029	-0.0406028	1.07283	-0.0378465	0.96981	NA
K00315	0.0845958	-0.555165	3.16075	-0.175644	0.860574	NA
K00318	0.110432	-0.555165	3.16075	-0.175644	0.860574	NA
K00319	6.95531	0.889466	0.539429	1.6489	0.0991674	NA
K00320	7.13528	0.51935	0.521833	0.995242	0.319619	NA
K00322	0.978443	-0.0834001	1.43082	-0.0582882	0.953519	NA
K00324	17.6732	0.220371	0.323122	0.682004	0.495236	0.740513
K00325	13.3818	0.159429	0.33597	0.474534	0.635119	0.822296
K00330	32.5514	-0.175932	0.244327	-0.720067	0.471484	0.728834
K00331	49.5592	-0.186964	0.198974	-0.939641	0.347402	0.636476
K00332	8.13897	0.0191954	0.426487	0.0450082	0.964101	NA
K00333	11.8404	-0.207169	0.355816	-0.582235	0.560408	0.778513
K00334	30.7425	-0.049751	0.22826	-0.217958	0.827462	0.918976
K00335	45.4785	0.0132129	0.193632	0.068237	0.945597	0.97528
K00336	20.3418	-0.150555	0.269625	-0.558386	0.576581	0.789717
K00337	62.385	-0.107252	0.161078	-0.665839	0.505514	0.747115
K00338	46.5321	-0.0588803	0.188165	-0.312919	0.754342	0.885132
K00339	44.9244	-0.153639	0.19595	-0.78407	0.432999	0.705726
K00340	35.4697	-0.0905625	0.217687	-0.416022	0.677394	0.847036
K00341	73.1632	-0.113628	0.18322	-0.620173	0.535144	0.76037
K00342	63.6486	-0.284342	0.187542	-1.51615	0.129481	0.426527
K00343	63.3767	-0.399833	0.216258	-1.84887	0.0644772	0.32176
K00344	2.72534	-0.341634	0.754745	-0.452649	0.650802	NA
K00346	88.6694	-0.233688	0.146047	-1.60009	0.109578	0.394558
K00347	91.3698	-0.275086	0.141868	-1.93903	0.0524977	0.302768
K00348	65.3552	-0.249949	0.167248	-1.49448	0.135051	0.430488
K00349	72.7287	-0.116029	0.1658	-0.699815	0.484043	0.732885
K00350	72.1508	-0.125981	0.153246	-0.822081	0.411031	0.682339
K00351	93.4266	-0.293442	0.158665	-1.84944	0.0643937	0.32176
K00354	1.86471	1.97874	1.05873	1.86897	0.0616265	NA
K00355	21.8167	0.31857	0.261513	1.21818	0.223156	0.531643
K00362	8.28691	0.0718047	0.438548	0.163733	0.869941	NA
K00364	1.4235	-0.0586803	1.09169	-0.0537518	0.957133	NA
K00366	0.0900065	0.598977	3.16075	0.189505	0.849697	NA
K00367	0.081908	-0.555165	3.16075	-0.175644	0.860574	NA
K00368	0.171915	0.0219082	3.02061	0.0072529	0.994213	NA
K00370	4.57614	0.701731	0.625938	1.12109	0.262251	NA
K00371	4.54017	-0.305995	0.604075	-0.506551	0.61247	NA
K00372	0.613747	-0.958978	1.74699	-0.548932	0.583052	NA
K00373	1.32607	0.728792	1.09911	0.663077	0.507282	NA
K00374	1.58008	0.793923	0.976485	0.813041	0.416195	NA
K00375	29.4553	0.473507	0.234322	2.02076	0.0433048	0.288138
K00376	0.201842	-1.13224	2.8616	-0.395665	0.692352	NA
K00380	0.283013	0.598987	2.28995	0.261572	0.793652	NA
K00381	0.870533	-1.72169	1.39299	-1.23597	0.216471	NA
K00382	120.06	-0.254845	0.122301	-2.08375	0.0371828	0.27882
K00383	21.3871	0.299126	0.278446	1.07427	0.282702	0.588916
K00384	197.948	-0.110838	0.0891334	-1.24351	0.213681	0.520531
K00385	11.7411	0.919914	0.376873	2.44091	0.0146501	0.193081
K00390	30.5646	0.299762	0.239791	1.25009	0.211265	0.518734
K00392	2.50467	-1.40502	0.879692	-1.59717	0.110227	NA
K00394	10.6391	0.345272	0.396819	0.8701	0.384246	0.667224
K00395	4.50733	0.28467	0.568735	0.500532	0.616701	NA
K00399	8.51354	0.587954	0.475368	1.23684	0.216146	NA
K00400	15.8426	0.695459	0.762785	0.911736	0.361908	0.652131
K00401	9.08379	0.51632	0.469565	1.09957	0.271518	NA
K00402	6.48089	0.699304	0.549868	1.27177	0.203456	NA
K00404	1.87307	0.232163	0.893022	0.259974	0.794884	NA
K00406	1.15409	-0.441497	1.20461	-0.366508	0.713986	NA
K00411	0.315084	-0.555162	2.22311	-0.249723	0.802802	NA
K00412	1.31324	-0.119394	1.07263	-0.111309	0.911371	NA
K00413	0.081908	-0.555165	3.16075	-0.175644	0.860574	NA
K00425	66.0209	-0.137666	0.183672	-0.749518	0.453545	0.71455
K00426	57.8721	-0.350888	0.183693	-1.91019	0.0561086	0.304378
K00427	0.213452	1.17605	2.80875	0.41871	0.675428	NA
K00428	8.07277	-0.544703	0.431623	-1.26199	0.206953	NA
K00432	256.227	-0.0865442	0.0813028	-1.06447	0.287117	0.592146
K00433	2.07645	2.14253	0.971092	2.20631	0.0273621	NA
K00435	0.201842	-1.13224	2.8616	-0.395665	0.692352	NA
K00436	0.57347	-1.82407	1.59924	-1.14058	0.254043	NA
K00440	7.64153	0.650146	0.5167	1.25827	0.208295	NA
K00441	16.4258	0.707008	0.419331	1.68604	0.091789	0.370035
K00442	5.49133	0.93697	0.572066	1.63787	0.101448	NA
K00443	6.23606	0.857397	0.517996	1.65522	0.0978801	NA
K00446	0.200439	0.021909	2.86828	0.00763837	0.993906	NA
K00451	0.833642	-0.664574	1.42962	-0.46486	0.642032	NA
K00453	0.110432	-0.555165	3.16075	-0.175644	0.860574	NA
K00457	0.447759	-1.42157	1.8244	-0.779197	0.435863	NA
K00459	8.31271	0.78022	0.431509	1.80812	0.0705879	NA
K00467	0.439145	-1.17516	2.05575	-0.571642	0.567565	NA
K00479	0.0933958	0.598977	3.16075	0.189505	0.849697	NA
K00481	0.0913578	0.598977	3.16075	0.189505	0.849697	NA
K00483	0.597077	-0.923979	1.55613	-0.593767	0.552668	NA
K00499	0.0933958	0.598977	3.16075	0.189505	0.849697	NA
K00500	0.0933958	0.598977	3.16075	0.189505	0.849697	NA
K00514	0.22051	-1.13224	2.78435	-0.406642	0.684271	NA
K00518	0.199769	1.17605	2.8715	0.409561	0.682128	NA
K00520	0.203828	0.0219091	2.85225	0.00768133	0.993871	NA
K00525	82.3755	-0.149787	0.152732	-0.98072	0.326731	0.619571
K00526	2.62385	-0.0522926	0.765546	-0.0683075	0.945541	NA
K00528	77.2842	0.0713617	0.146399	0.487448	0.625941	0.817101
K00529	0.174602	0.0219082	3.00474	0.00729122	0.994183	NA
K00537	33.9705	0.630404	0.218631	2.88342	0.00393386	0.111697
K00547	2.11502	0.554341	0.837563	0.661849	0.508068	NA
K00548	207.35	-0.0233992	0.0861774	-0.271524	0.785988	0.899175
K00549	49.6899	0.196618	0.171822	1.14431	0.252495	0.56302
K00554	148.684	-0.183915	0.104873	-1.75369	0.0794828	0.349929
K00555	6.21374	0.710705	0.612561	1.16022	0.24596	NA
K00556	14.8658	-0.489364	0.331774	-1.47499	0.140215	0.436909
K00557	0.89154	-0.998849	1.40744	-0.70969	0.477896	NA
K00558	347.869	-0.280678	0.0765146	-3.66829	0.000244174	0.0313764
K00560	143.069	-0.125993	0.111842	-1.12653	0.25994	0.569762
K00561	1.5187	-1.94881	1.13917	-1.71073	0.0871309	NA
K00563	4.98237	0.676187	0.569227	1.1879	0.234872	NA
K00564	21.4623	-0.230836	0.290959	-0.793364	0.427566	0.698788
K00566	139.931	-0.0163479	0.11075	-0.147611	0.882649	0.953113
K00567	50.8737	-0.0419824	0.182997	-0.229416	0.818545	0.917922
K00568	1.07131	0.833756	1.21526	0.686071	0.492668	NA
K00570	1.36103	0.016838	1.13364	0.0148531	0.988149	NA
K00571	57.336	-0.380779	0.163805	-2.32459	0.020094	0.220926
K00573	12.225	-0.648972	0.35076	-1.85019	0.064286	0.32176
K00574	0.503263	0.570109	1.72407	0.330677	0.740889	NA
K00575	16.6324	0.510112	0.29221	1.7457	0.0808623	0.350436
K00577	11.8936	0.583525	0.444739	1.31206	0.189499	0.497071
K00578	0.289775	1.6952	2.24421	0.755366	0.450029	NA
K00579	6.88059	0.918175	0.552475	1.66193	0.096527	NA
K00580	6.4766	0.794138	0.576013	1.37868	0.167994	NA
K00581	6.21781	1.1576	0.526477	2.19876	0.027895	NA
K00583	0.182716	1.17605	3.16075	0.372079	0.709834	NA
K00584	10.2819	0.866169	0.416624	2.07902	0.0376157	0.27882
K00588	57.6271	-0.253558	0.168684	-1.50315	0.132799	0.428262
K00590	0.0933958	0.598977	3.16075	0.189505	0.849697	NA
K00595	50.8385	-0.0040625	0.206196	-0.0197021	0.984281	0.992994
K00598	1.71352	0.0462307	0.958121	0.0482514	0.961516	NA
K00600	193.336	-0.0826132	0.0878188	-0.940723	0.346847	0.636144
K00602	221.427	-0.115962	0.0913869	-1.26891	0.204473	0.508955
K00603	1.48173	-0.565926	0.97384	-0.581129	0.561154	NA
K00604	167.856	-0.247954	0.100216	-2.47418	0.0133541	0.185514
K00605	98.3719	-0.221337	0.134345	-1.64753	0.0994495	0.384339
K00606	81.5055	-0.101765	0.147822	-0.68843	0.491182	0.736594
K00609	140.057	-0.106285	0.103378	-1.02812	0.303894	0.600006
K00610	80.9257	-0.0649349	0.136138	-0.47698	0.633376	0.820555
K00611	104.148	0.102697	0.131477	0.781098	0.434745	0.705801
K00612	2.84605	-0.254717	0.700311	-0.36372	0.716067	NA
K00615	392.844	0.0295337	0.0653715	0.451783	0.651425	0.832341
K00616	12.8863	0.7412	0.341481	2.17054	0.0299657	0.257327
K00617	1.26987	0.43575	1.15806	0.376274	0.706713	NA
K00619	6.38923	0.172453	0.482209	0.357632	0.720619	NA
K00620	72.9075	0.249707	0.166865	1.49647	0.134532	0.429499
K00625	142.381	0.0190027	0.104176	0.18241	0.855261	0.938323
K00626	39.9375	0.850913	0.220622	3.85688	0.000114843	0.0211224
K00627	13.364	0.434638	0.357536	1.21565	0.22412	0.532265
K00631	2.65613	0.601125	0.750815	0.80063	0.423346	NA
K00632	2.60568	-0.167727	0.743815	-0.225496	0.821593	NA
K00633	10.9207	0.263396	0.378165	0.69651	0.486109	0.733492
K00634	48.6162	-0.114845	0.203351	-0.564762	0.572236	0.787494
K00635	0.0913578	0.598977	3.16075	0.189505	0.849697	NA
K00638	0.566027	0.979079	1.93917	0.504896	0.613632	NA
K00639	67.4748	-0.405751	0.162544	-2.49625	0.0125515	0.182184
K00640	181.722	-0.101554	0.0937543	-1.08319	0.278724	0.58535
K00641	38.6254	0.0910333	0.24571	0.37049	0.711017	0.865376
K00643	0.856301	-2.43461	1.60293	-1.51885	0.128801	NA
K00645	142.48	-0.197003	0.104369	-1.88756	0.0590845	0.310334
K00646	0.0900065	0.598977	3.16075	0.189505	0.849697	NA
K00647	136.351	-0.335761	0.136246	-2.46437	0.0137253	0.188128
K00648	200.942	-0.140602	0.114191	-1.23129	0.218213	0.523391
K00651	91.7668	0.111754	0.127821	0.874297	0.381956	0.667224
K00652	96.4366	-0.368091	0.132845	-2.77084	0.00559126	0.131147
K00655	156.578	-0.0751477	0.0994263	-0.755813	0.449762	0.713511
K00656	78.5637	-0.0193599	0.154722	-0.125127	0.900423	0.961553
K00657	68.1648	-0.04019	0.143796	-0.279493	0.779866	0.897617
K00658	4.10675	-0.0151726	0.598433	-0.025354	0.979773	NA
K00661	128.98	-0.167463	0.113978	-1.46926	0.141761	0.436909
K00662	28.973	0.437582	0.236532	1.84999	0.0643145	0.32176
K00663	0.108411	0.598977	3.16075	0.189505	0.849697	NA
K00666	61.6628	0.170044	0.191542	0.887766	0.374666	0.661351
K00672	12.3742	0.554238	0.455401	1.21703	0.223591	0.532065
K00673	0.171915	0.0219082	3.02061	0.0072529	0.994213	NA
K00674	13.9196	-0.438123	0.322662	-1.35784	0.174515	0.482911
K00675	1.44154	1.88359	1.25911	1.49598	0.13466	NA
K00677	110.416	-0.246157	0.140086	-1.75718	0.0788867	0.34955
K00681	5.09472	-0.104214	0.528899	-0.19704	0.843796	NA
K00683	30.9295	-0.341308	0.242088	-1.40985	0.158584	0.460044
K00684	43.132	-0.00194578	0.192246	-0.0101213	0.991924	0.996007
K00688	243.774	-0.00429959	0.0843007	-0.051003	0.959323	0.981278
K00690	6.73615	1.89179	0.569159	3.32384	0.000887861	NA
K00691	1.09143	-0.370004	1.29893	-0.284853	0.775756	NA
K00694	7.30297	0.228012	0.442451	0.515338	0.606317	NA
K00697	0.120056	0.598977	3.16075	0.189505	0.849697	NA
K00700	230.222	0.107206	0.0883459	1.21348	0.224947	0.532825
K00701	0.607842	1.89186	1.58455	1.19394	0.232501	NA
K00702	146.532	0.0613341	0.103505	0.59257	0.553469	0.77463
K00703	174.799	-0.0361241	0.099291	-0.363821	0.715992	0.866745
K00705	215.239	-0.0261169	0.0937937	-0.27845	0.780667	0.897617
K00720	0.183402	1.17605	2.95517	0.397964	0.690657	NA
K00721	100.573	-0.0852001	0.132221	-0.644378	0.51933	0.752462
K00728	8.48401	0.700144	0.495592	1.41274	0.157731	NA
K00729	0.588978	-1.79495	1.58717	-1.13091	0.258093	NA
K00737	1.68177	1.67371	1.04598	1.60014	0.109566	NA
K00748	111.023	-0.33783	0.125859	-2.68419	0.00727048	0.148001
K00752	4.54214	0.423346	0.591281	0.715982	0.474003	NA
K00754	3.62858	0.495814	0.627427	0.790234	0.429391	NA
K00756	48.0455	-0.0845902	0.181651	-0.465676	0.641448	0.826575
K00757	94.6505	-0.308295	0.133142	-2.31553	0.0205837	0.221345
K00758	2.36093	-1.48753	0.939931	-1.58259	0.113514	NA
K00759	119.657	-0.00711722	0.125923	-0.0565204	0.954927	0.978802
K00760	120.677	-0.0483037	0.109601	-0.440723	0.659413	0.836885
K00761	124.179	-0.0857791	0.120136	-0.714018	0.475216	0.730204
K00762	137.233	0.00879873	0.104425	0.0842587	0.932851	0.970618
K00763	82.0188	0.0612891	0.13583	0.451221	0.65183	0.832341
K00764	298.777	-0.0248123	0.0776111	-0.3197	0.749195	0.883226
K00765	130.946	0.075199	0.109627	0.685952	0.492743	0.737322
K00766	110.014	0.0991014	0.119854	0.826854	0.40832	0.681417
K00767	92.9805	-0.187703	0.133921	-1.4016	0.161036	0.46177
K00768	69.3413	0.0351522	0.158244	0.222139	0.824206	0.917922
K00769	0.65496	-0.410686	1.44903	-0.283422	0.776853	NA
K00772	13.4376	0.184605	0.374029	0.493558	0.621618	0.814962
K00773	185.266	-0.161744	0.0934718	-1.73041	0.0835578	0.356535
K00782	39.7529	-0.28702	0.205183	-1.39884	0.16186	0.463487
K00783	116.308	-0.166439	0.116416	-1.42969	0.152805	0.452691
K00784	115.873	-0.0336672	0.119557	-0.2816	0.77825	0.897617
K00788	89.8264	0.0771035	0.133486	0.577614	0.563525	0.780555
K00789	253.243	-0.0672697	0.0780203	-0.862208	0.388573	0.667982
K00790	189.112	-0.138736	0.0983178	-1.4111	0.158215	0.460044
K00791	238.342	-0.170825	0.096025	-1.77896	0.0752458	0.342498
K00793	92.285	0.00713284	0.130749	0.0545537	0.956494	0.978959
K00794	86.2428	0.0159431	0.132601	0.120234	0.904298	0.963335
K00795	2.9415	-0.545779	0.688954	-0.792185	0.428253	NA
K00796	114.008	-0.270185	0.124265	-2.17427	0.0296849	0.257327
K00797	36.3467	0.272054	0.212906	1.27781	0.201316	0.504956
K00798	66.5454	-0.226401	0.17335	-1.30603	0.191542	0.498196
K00799	0.775423	0.796565	1.4628	0.544549	0.586064	NA
K00800	159.355	-0.0701517	0.0982407	-0.714081	0.475177	0.730204
K00801	3.04708	0.210319	0.708827	0.296714	0.766685	NA
K00803	9.21789	-0.0147115	0.410026	-0.0358794	0.971379	NA
K00806	147.664	-0.175201	0.10718	-1.63464	0.102125	0.386265
K00808	0.729391	-1.35453	1.57051	-0.86248	0.388424	NA
K00809	23.3891	-0.0888681	0.254436	-0.349276	0.726882	0.87112
K00812	207.735	-0.214355	0.106169	-2.01899	0.0434887	0.288428
K00813	1.37	0.030028	1.0883	0.0275917	0.977988	NA
K00817	191.288	0.0340719	0.0926335	0.367814	0.713012	0.865376
K00819	18.7723	-0.260687	0.297423	-0.876488	0.380765	0.667224
K00820	222.245	-0.0428858	0.083175	-0.515609	0.606128	0.806079
K00821	149.391	0.0290385	0.105552	0.27511	0.783232	0.897617
K00822	0.424866	2.20222	2.01928	1.0906	0.27545	NA
K00823	0.739891	0.0245897	1.5382	0.015986	0.987246	NA
K00824	5.78807	0.712059	0.533968	1.33352	0.18236	NA
K00826	170.609	0.0613525	0.0947684	0.647394	0.517377	0.751127
K00830	0.0900065	0.598977	3.16075	0.189505	0.849697	NA
K00831	162.405	-0.0582199	0.100412	-0.579812	0.562041	0.779728
K00832	7.92454	0.204424	0.432004	0.473198	0.636072	NA
K00833	18.776	-0.207641	0.291753	-0.711701	0.47665	0.730204
K00835	0.38561	-1.10312	1.92276	-0.573717	0.56616	NA
K00836	5.03332	-0.231499	0.547311	-0.422975	0.672313	NA
K00841	0.201842	-1.13224	2.8616	-0.395665	0.692352	NA
K00844	10.6753	0.119252	0.393486	0.303065	0.76184	0.888957
K00845	7.33543	-0.177808	0.453606	-0.391986	0.695068	NA
K00847	141.794	-0.0513937	0.113939	-0.451063	0.651944	0.832341
K00848	88.1494	-0.0193463	0.130573	-0.148165	0.882213	0.953113
K00849	200.851	-0.15343	0.0887323	-1.72913	0.0837855	0.356652
K00850	143.436	-0.00673129	0.101778	-0.0661372	0.947269	0.975744
K00851	0.199769	1.17605	2.8715	0.409561	0.682128	NA
K00852	32.8708	-0.107007	0.282568	-0.378694	0.704915	0.862573
K00853	12.61	0.296022	0.390341	0.758368	0.448231	0.712853
K00854	176.072	0.0921892	0.0941145	0.979543	0.327312	0.619662
K00855	0.916684	-0.5011	1.33774	-0.374587	0.707967	NA
K00856	0.350556	0.0219137	2.20109	0.00995581	0.992057	NA
K00857	83.0534	-0.111927	0.135894	-0.823631	0.410149	0.682067
K00858	130.656	-0.125396	0.105949	-1.18354	0.236594	0.545333
K00859	113.268	-0.177101	0.113603	-1.55894	0.11901	0.409171
K00860	2.47748	-0.147156	0.771725	-0.190684	0.848773	NA
K00864	95.2828	0.0465543	0.136868	0.34014	0.733751	0.874322
K00865	81.186	-0.07582	0.144489	-0.524747	0.599759	0.804119
K00867	1.70065	0.205222	0.936287	0.219188	0.826504	NA
K00868	83.4945	0.041344	0.134929	0.306414	0.75929	0.888181
K00869	12.5962	0.237774	0.385444	0.616882	0.537312	0.762752
K00872	18.8763	-0.0575663	0.287145	-0.200478	0.841107	0.927247
K00873	86.6356	-0.0929384	0.137048	-0.678145	0.49768	0.743626
K00874	195.982	-0.104036	0.0923179	-1.12693	0.259771	0.569762
K00875	0.120056	0.598977	3.16075	0.189505	0.849697	NA
K00876	287.442	-0.17614	0.0821189	-2.14494	0.0319579	0.26146
K00878	24.2795	0.475044	0.255251	1.86108	0.0627322	0.320006
K00880	2.86757	0.410419	0.76055	0.539635	0.589449	NA
K00881	0.184754	1.17605	2.94787	0.39895	0.68993	NA
K00882	34.928	0.458065	0.219427	2.08755	0.0368383	0.27882
K00883	0.081908	-0.555165	3.16075	-0.175644	0.860574	NA
K00886	1.41695	0.454204	1.0144	0.447757	0.654329	NA
K00887	2.97228	-0.277988	0.726778	-0.382493	0.702096	NA
K00891	117.293	0.0396402	0.113415	0.349514	0.726704	0.87112
K00892	0.326584	-0.555162	2.49299	-0.222689	0.823778	NA
K00895	110.616	-0.0619227	0.119069	-0.52006	0.603022	0.805008
K00897	0.0933958	0.598977	3.16075	0.189505	0.849697	NA
K00899	1.99906	1.55454	1.02111	1.52241	0.127906	NA
K00901	8.04744	-0.747237	0.429336	-1.74045	0.0817807	NA
K00903	22.674	0.301244	0.284405	1.05921	0.289505	0.592852
K00906	0.613045	0.00219863	1.57076	0.00139972	0.998883	NA
K00912	108.465	-0.278725	0.125516	-2.22064	0.0263754	0.251055
K00917	2.70065	-0.123438	0.81593	-0.151286	0.87975	NA
K00918	0.0900065	0.598977	3.16075	0.189505	0.849697	NA
K00919	137.47	-0.121274	0.109094	-1.11165	0.266287	0.574879
K00925	195.789	-0.156271	0.0989238	-1.57971	0.114174	0.403336
K00926	39.2701	-0.0179149	0.193223	-0.0927161	0.926129	0.968526
K00927	207.589	-0.11867	0.0875002	-1.35622	0.175028	0.483032
K00928	176.089	-0.0114213	0.0925883	-0.123355	0.901826	0.961553
K00929	88.59	-0.0440364	0.141363	-0.311513	0.755411	0.885476
K00930	130.292	0.0353077	0.112997	0.312465	0.754687	0.885132
K00931	111.251	0.033051	0.113692	0.290706	0.771276	0.894405
K00936	2.64614	0.484687	0.742325	0.652931	0.513801	NA
K00937	53.8182	0.60238	0.191904	3.13896	0.00169548	0.0818669
K00939	170.49	-0.182619	0.0941903	-1.93883	0.0525215	0.302768
K00940	50.3865	-0.0840777	0.181522	-0.463182	0.643234	0.826575
K00941	76.7313	-0.00844999	0.143206	-0.0590057	0.952948	0.977907
K00942	161.167	-0.0426287	0.095436	-0.446673	0.655111	0.834516
K00943	82.2528	-0.0253814	0.146948	-0.172724	0.862869	0.942758
K00945	135.935	-0.112646	0.107005	-1.05272	0.292469	0.594443
K00946	103.036	-0.178215	0.131325	-1.35705	0.174766	0.482957
K00948	180.398	-0.0245231	0.0922	-0.265977	0.790257	0.900648
K00949	54.4408	0.0793478	0.169887	0.467063	0.640455	0.826379
K00950	91.3762	-0.194005	0.136176	-1.42467	0.154254	0.454363
K00951	2.81241	0.575887	0.723546	0.795923	0.426077	NA
K00952	5.36081	0.349586	0.609352	0.5737	0.566171	NA
K00954	129.09	-0.143943	0.107906	-1.33396	0.182216	0.494457
K00955	3.54615	0.644608	0.666874	0.966611	0.333739	NA
K00956	14.3696	-0.0194545	0.344751	-0.0564306	0.954999	0.978802
K00957	20.061	-0.18879	0.281756	-0.67005	0.502826	0.745894
K00958	1.60736	-0.15095	1.0228	-0.147585	0.88267	NA
K00962	268.509	-0.169736	0.0893783	-1.89907	0.0575548	0.307358
K00963	63.7756	0.141477	0.156231	0.905561	0.365168	0.653995
K00965	22.2341	0.511543	0.292525	1.74872	0.0803397	0.350436
K00966	2.06927	-0.537373	0.917636	-0.585606	0.55814	NA
K00968	5.31346	0.578529	0.523247	1.10565	0.268878	NA
K00969	120.699	-0.17785	0.112834	-1.5762	0.11498	0.404894
K00970	119.411	-0.350891	0.121782	-2.8813	0.00396044	0.111697
K00971	215.215	-0.110921	0.0942262	-1.17718	0.239123	0.547992
K00972	28.438	0.244508	0.234668	1.04193	0.297444	0.596388
K00973	294.226	-0.0446643	0.0797632	-0.55996	0.575507	0.789354
K00974	75.0851	0.0536051	0.151311	0.354272	0.723135	0.869923
K00975	127.893	0.165912	0.129926	1.27697	0.201613	0.504956
K00978	48.3313	-0.00319641	0.192944	-0.0165665	0.986782	0.993548
K00979	89.4936	-0.271727	0.133861	-2.02992	0.0423643	0.28489
K00980	46.2216	0.130877	0.19672	0.665292	0.505864	0.747115
K00981	125.869	-0.167815	0.107196	-1.5655	0.117466	0.407958
K00982	4.07169	0.21277	0.613956	0.346556	0.728925	NA
K00983	0.388999	-1.10309	1.91892	-0.574852	0.565391	NA
K00986	244.85	0.0656085	0.105083	0.624346	0.5324	0.758623
K00989	27.7228	-0.0230296	0.255225	-0.0902323	0.928103	0.969111
K00990	3.18289	0.426967	0.721957	0.591402	0.554251	NA
K00991	165.655	-0.0487793	0.102209	-0.477253	0.633182	0.820555
K00992	70.6444	-0.342938	0.164902	-2.07965	0.0375577	0.27882
K00995	60.6906	-0.0679685	0.160943	-0.422314	0.672796	0.845032
K00997	22.3877	0.258268	0.259162	0.996549	0.318984	0.613499
K00998	1.71526	0.222047	0.937248	0.236914	0.812723	NA
K01000	172.63	-0.11158	0.0937049	-1.19076	0.23375	0.541644
K01001	3.73012	1.37987	0.734295	1.87917	0.060221	NA
K01002	17.1737	0.0996703	0.29151	0.34191	0.732419	0.874049
K01005	64.9226	0.369513	0.177207	2.08521	0.0370506	0.27882
K01006	289.976	-0.159686	0.0829309	-1.92553	0.0541628	0.302768
K01007	18.1805	-0.286428	0.310313	-0.923031	0.355991	0.64629
K01008	6.52667	0.317061	0.549476	0.577024	0.563924	NA
K01009	0.600013	2.7255	1.67189	1.63019	0.103062	NA
K01011	0.61299	2.74652	1.64137	1.67331	0.0942654	NA
K01012	94.928	-0.0351057	0.135448	-0.259182	0.795495	0.906115
K01023	0.120056	0.598977	3.16075	0.189505	0.849697	NA
K01026	5.72305	0.334743	0.574477	0.582691	0.560101	NA
K01028	0.415259	2.17992	2.02804	1.07489	0.282425	NA
K01029	0.0845958	-0.555165	3.16075	-0.175644	0.860574	NA
K01031	0.411081	0.0219144	1.93361	0.0113335	0.990957	NA
K01034	13.3186	-0.475896	0.335543	-1.41829	0.156107	0.457854
K01035	13.8328	-0.578628	0.341053	-1.69659	0.089774	0.367142
K01039	0.360707	1.07853	2.1481	0.502086	0.615607	NA
K01040	0.471139	0.510816	1.86704	0.273597	0.784394	NA
K01042	5.58526	0.674099	0.644878	1.04531	0.295878	NA
K01046	11.8645	0.23089	0.36864	0.62633	0.531098	0.758623
K01048	8.05946	0.507912	0.431581	1.17686	0.23925	NA
K01051	65.4879	-0.0651839	0.163093	-0.399674	0.689396	0.853545
K01053	18.3152	-0.356113	0.28718	-1.24003	0.214964	0.521349
K01056	143.599	-0.153239	0.105617	-1.45089	0.146811	0.440648
K01058	1.74197	-0.321629	0.927427	-0.346797	0.728744	NA
K01060	86.273	-0.122735	0.136535	-0.898926	0.368692	0.656724
K01061	0.423515	2.19858	2.02042	1.08818	0.276515	NA
K01066	9.68571	0.611187	0.401127	1.52368	0.12759	0.423788
K01069	185.521	-0.0430774	0.0955741	-0.450722	0.65219	0.832341
K01070	0.869361	0.301514	1.38647	0.217468	0.827843	NA
K01076	1.26209	0.682046	1.35025	0.505127	0.61347	NA
K01077	61.5945	-0.0873251	0.167989	-0.519826	0.603185	0.805008
K01079	68.8925	-0.30394	0.168139	-1.80767	0.0706586	0.330168
K01081	69.5446	-0.218301	0.157268	-1.38808	0.165113	0.470183
K01082	16.4876	-0.492054	0.317599	-1.54929	0.121312	0.412256
K01085	58.4407	0.160451	0.180959	0.886673	0.375255	0.661684
K01089	70.2702	-0.401652	0.171148	-2.34681	0.0189349	0.212733
K01091	208.29	-0.00919318	0.0863404	-0.106476	0.915205	0.964967
K01092	73.721	-0.0307775	0.151269	-0.203461	0.838774	0.926165
K01095	10.5822	-0.524635	0.367558	-1.42735	0.153478	0.453965
K01104	165.877	-0.0817227	0.106515	-0.767238	0.44294	0.711951
K01113	0.117246	-0.555165	3.16075	-0.175644	0.860574	NA
K01118	20.2477	0.277894	0.273498	1.01607	0.309596	0.604249
K01119	82.5304	-0.152138	0.169441	-0.897884	0.369247	0.656724
K01126	102.988	-0.117148	0.167481	-0.699469	0.484259	0.732885
K01129	146.376	-0.037572	0.119543	-0.314296	0.753296	0.885132
K01130	0.594728	1.90433	1.89252	1.00624	0.3143	NA
K01133	0.324709	0.598985	2.50378	0.239233	0.810925	NA
K01134	0.604976	-1.00584	1.78415	-0.563766	0.572914	NA
K01136	0.316716	0.598987	2.21998	0.269817	0.787301	NA
K01139	329.564	-0.140966	0.0873815	-1.61323	0.106695	0.393774
K01141	6.39459	-0.531462	0.534143	-0.994981	0.319746	NA
K01142	128.85	-0.118573	0.107273	-1.10534	0.269012	0.576134
K01147	3.81335	-0.148808	0.640321	-0.232395	0.816231	NA
K01150	5.82091	-0.0404798	0.493257	-0.0820664	0.934594	NA
K01151	61.9958	-0.0541512	0.168778	-0.320843	0.748329	0.882711
K01153	460.713	-0.156055	0.0725242	-2.15176	0.0314161	0.26146
K01154	367.118	-0.107171	0.0807085	-1.32787	0.18422	0.495755
K01155	18.8842	-0.115127	0.281702	-0.408683	0.682772	0.849745
K01156	159.014	-0.295417	0.102982	-2.86861	0.00412275	0.111697
K01159	114.58	-0.158654	0.11538	-1.37506	0.169112	0.473748
K01160	5.54979	-0.514737	0.56394	-0.912753	0.361373	NA
K01161	0.199154	-1.13224	2.87446	-0.393895	0.693658	NA
K01163	39.1919	0.161243	0.212654	0.758241	0.448307	0.712853
K01167	1.48818	2.0054	1.14588	1.7501	0.0801014	NA
K01170	4.06876	0.939184	0.732647	1.28191	0.199876	NA
K01173	112.617	-0.295965	0.119077	-2.48549	0.0129372	0.182184
K01174	20.5538	-0.0342949	0.322136	-0.106461	0.915217	0.964967
K01175	1.75235	-0.270251	0.886492	-0.304854	0.760477	NA
K01176	102.21	-0.248844	0.142583	-1.74526	0.0809393	0.350436
K01178	0.703938	-1.2817	1.59261	-0.804781	0.420946	NA
K01179	577.563	-0.048942	0.0713256	-0.686178	0.492601	0.737322
K01181	253.841	-0.00558423	0.0914346	-0.0610734	0.951301	0.977907
K01182	24.2471	0.524144	0.330859	1.58419	0.11315	0.402485
K01183	32.1524	-0.28288	0.214629	-1.318	0.187505	0.496933
K01185	55.2666	-0.0431022	0.178515	-0.241449	0.809207	0.913635
K01186	32.324	-0.602909	0.252756	-2.38534	0.0170634	0.21134
K01187	177.369	-0.159728	0.0987712	-1.61715	0.105846	0.393774
K01190	873.569	-0.110065	0.0611528	-1.79984	0.071886	0.333629
K01191	23.3063	0.317504	0.276111	1.14992	0.250178	0.560311
K01192	71.6754	0.00655456	0.159216	0.0411677	0.967162	0.982414
K01193	63.5125	0.404034	0.179202	2.25463	0.0241566	0.237636
K01194	1.46342	-0.551468	1.03361	-0.533536	0.593662	NA
K01195	72.8288	-0.134466	0.166009	-0.809988	0.417947	0.688421
K01197	8.75041	-0.19553	0.415137	-0.471003	0.637639	NA
K01198	120.728	-0.0300822	0.121599	-0.247388	0.804608	0.910442
K01200	83.3341	-0.293688	0.152635	-1.92412	0.0543392	0.302768
K01201	37.7915	-0.270239	0.22597	-1.19591	0.231733	0.541413
K01205	41.6334	-0.389933	0.192137	-2.02945	0.0424125	0.28489
K01206	238.103	-0.0922327	0.0834219	-1.10562	0.268892	0.576134
K01207	112.947	-0.166552	0.1423	-1.17043	0.241829	0.549392
K01208	57.3255	0.596691	0.165264	3.61054	0.000305557	0.0324586
K01209	205.804	0.0538984	0.111103	0.48512	0.627591	0.818731
K01210	1.13664	0.782528	1.22749	0.637505	0.523796	NA
K01214	51.3673	0.297081	0.193699	1.53373	0.125097	0.42026
K01215	0.569388	0.712708	1.97558	0.360759	0.71828	NA
K01216	5.00548	0.199682	0.571945	0.349129	0.726992	NA
K01218	133.063	-0.176321	0.129186	-1.36486	0.172298	0.480658
K01222	1.47644	1.3019	1.12984	1.15229	0.249201	NA
K01223	28.1285	1.02167	0.728149	1.40311	0.160585	0.461464
K01224	136.751	-0.19077	0.129629	-1.47166	0.141113	0.436909
K01226	3.57397	1.60468	0.697131	2.30183	0.0213446	NA
K01232	1.11864	2.15822	1.36388	1.58242	0.113554	NA
K01233	0.0913578	0.598977	3.16075	0.189505	0.849697	NA
K01235	98.4726	-0.162298	0.145522	-1.11528	0.26473	0.574879
K01236	2.55218	-0.855206	0.779825	-1.09666	0.272788	NA
K01239	0.682199	-1.26666	1.44157	-0.878667	0.379582	NA
K01241	12.7178	-0.297648	0.341586	-0.87137	0.383552	0.667224
K01243	108.283	-0.0264467	0.12872	-0.20546	0.837213	0.924938
K01246	30.3071	0.601539	0.255809	2.35151	0.0186972	0.212733
K01247	7.24044	0.252923	0.486136	0.520271	0.602874	NA
K01250	1.27007	-0.184766	1.06055	-0.174216	0.861695	NA
K01251	83.686	0.186181	0.144004	1.29288	0.196052	0.502597
K01252	0.081908	-0.555165	3.16075	-0.175644	0.860574	NA
K01254	0.213452	1.17605	2.80875	0.41871	0.675428	NA
K01255	18.4084	-0.357156	0.279639	-1.2772	0.20153	0.504956
K01256	39.7272	-0.293513	0.236365	-1.24178	0.214318	0.521349
K01258	138.869	-0.254066	0.106747	-2.38007	0.0173094	0.211834
K01259	23.8947	-0.20065	0.242168	-0.828556	0.407355	0.681417
K01262	200.241	-0.193684	0.0886791	-2.18411	0.0289545	0.257327
K01265	232.785	-0.133672	0.083509	-1.60069	0.109445	0.394558
K01266	1.24477	-0.0887005	1.15691	-0.07667	0.938886	NA
K01267	41.9601	0.096076	0.188881	0.50866	0.610991	0.808146
K01269	6.33756	1.05931	0.579328	1.82852	0.0674708	NA
K01270	230.44	-0.188454	0.10202	-1.84722	0.0647147	0.322163
K01271	10.7655	0.0863952	0.399977	0.216	0.828987	0.919309
K01273	67.8489	-0.130825	0.163676	-0.799294	0.42412	0.694813
K01277	94.452	-0.252725	0.144918	-1.74391	0.0811746	0.350436
K01278	195.929	-0.346768	0.117583	-2.94913	0.00318671	0.105675
K01281	7.34225	0.614531	0.47633	1.29014	0.197003	NA
K01283	0.103264	-0.555165	3.16075	-0.175644	0.860574	NA
K01284	169.34	-0.290688	0.127842	-2.27381	0.0229773	0.233868
K01286	2.12913	-1.72105	1.01186	-1.70088	0.0889649	NA
K01295	1.12392	1.53113	1.3152	1.16418	0.244352	NA
K01297	114.286	-0.203608	0.123835	-1.64419	0.100137	0.385546
K01299	17.5247	0.178004	0.334704	0.531825	0.594847	0.801983
K01302	3.72113	-0.604267	0.619063	-0.976099	0.329015	NA
K01304	2.29175	0.72963	0.893419	0.816672	0.414116	NA
K01305	1.99472	-0.92015	0.897216	-1.02556	0.305098	NA
K01308	4.81982	-0.020059	0.632033	-0.0317373	0.974682	NA
K01318	0.120056	0.598977	3.16075	0.189505	0.849697	NA
K01322	41.9603	-0.364222	0.201008	-1.81198	0.0699889	0.328344
K01337	7.14467	0.293671	0.451546	0.650368	0.515454	NA
K01338	251.022	-0.0328125	0.0903458	-0.363188	0.716464	0.866745
K01342	0.60893	-0.951265	1.63537	-0.581681	0.560781	NA
K01354	4.81164	-0.0977845	0.604431	-0.161779	0.87148	NA
K01356	79.6486	-0.0244508	0.142896	-0.171109	0.864138	0.94285
K01358	218.105	-0.218698	0.0869705	-2.51463	0.0119159	0.181539
K01361	6.61776	0.27643	0.497721	0.555392	0.578626	NA
K01372	99.8695	-0.313269	0.153854	-2.03615	0.0417353	0.284528
K01392	1.17533	-1.53581	1.25142	-1.22725	0.219728	NA
K01400	7.85184	0.603724	0.463854	1.30154	0.193074	NA
K01406	0.193007	0.0219088	2.90483	0.0075422	0.993982	NA
K01414	6.96611	-0.38526	0.470544	-0.818755	0.412926	NA
K01419	14.2492	0.161221	0.328428	0.490886	0.623507	0.815996
K01420	6.904	-0.21204	0.456668	-0.46432	0.642419	NA
K01421	44.4731	0.504026	0.199885	2.52158	0.011683	0.180603
K01423	1.52933	-0.654915	1.01127	-0.647618	0.517232	NA
K01424	108.482	-0.0822599	0.123846	-0.66421	0.506556	0.747115
K01425	6.75347	-0.148032	0.460176	-0.321685	0.747691	NA
K01426	7.36481	0.453913	0.471027	0.963667	0.335213	NA
K01428	2.02275	-0.787739	0.9157	-0.860258	0.389647	NA
K01429	0.758645	0.0223224	1.42942	0.0156164	0.98754	NA
K01430	0.522459	0.647671	1.83805	0.352368	0.724562	NA
K01431	1.90842	0.333217	0.865267	0.385103	0.700161	NA
K01432	0.983775	-1.14568	1.24992	-0.916606	0.359349	NA
K01433	59.3823	-0.333963	0.185418	-1.80113	0.0716819	0.333434
K01434	0.199154	-1.13224	2.87446	-0.393895	0.693658	NA
K01437	4.71052	-0.109197	0.543414	-0.200946	0.840741	NA
K01438	79.7666	-0.277198	0.160476	-1.72734	0.0841059	0.357276
K01439	45.1109	-0.199016	0.185927	-1.0704	0.284438	0.589814
K01442	8.0949	-0.0819808	0.514228	-0.159425	0.873334	NA
K01443	55.9421	0.328697	0.224827	1.462	0.143741	0.436975
K01447	137.517	-0.116815	0.131247	-0.890035	0.373447	0.661351
K01448	168.54	-0.197111	0.104771	-1.88136	0.0599235	0.310334
K01449	16.3435	0.318614	0.306628	1.03909	0.298763	0.596388
K01455	0.376392	0.0219144	1.96519	0.0111513	0.991103	NA
K01457	3.33008	-1.62576	0.725368	-2.2413	0.0250068	NA
K01458	0.103264	-0.555165	3.16075	-0.175644	0.860574	NA
K01462	171.319	-0.0642781	0.0965136	-0.666001	0.50541	0.747115
K01463	28.3235	-0.0785748	0.242677	-0.323783	0.746102	0.881095
K01464	12.8696	0.16081	0.345838	0.464987	0.641941	0.826575
K01465	168.651	-0.0377914	0.0942169	-0.40111	0.688339	0.853059
K01466	0.182716	1.17605	3.16075	0.372079	0.709834	NA
K01468	24.6265	-0.46045	0.240707	-1.91291	0.0557601	0.304378
K01469	1.10778	-0.776414	1.17497	-0.660792	0.508746	NA
K01470	7.60733	0.461996	0.480532	0.961425	0.336338	NA
K01473	1.39307	0.381598	1.07671	0.354412	0.72303	NA
K01474	0.492409	0.56676	1.85414	0.305673	0.759854	NA
K01476	3.68967	-0.589472	0.639344	-0.921995	0.356531	NA
K01477	0.081908	-0.555165	3.16075	-0.175644	0.860574	NA
K01478	22.0344	-0.191089	0.259025	-0.737724	0.460682	0.71899
K01479	10.2246	-0.462426	0.375435	-1.23171	0.218058	0.523391
K01480	32.8494	-0.0818641	0.243176	-0.336645	0.736384	0.876195
K01481	0.120056	0.598977	3.16075	0.189505	0.849697	NA
K01482	0.587823	1.88844	1.51247	1.24858	0.211818	NA
K01483	0.0933958	0.598977	3.16075	0.189505	0.849697	NA
K01485	2.32161	-0.340336	0.792281	-0.429565	0.667512	NA
K01486	54.567	0.0683588	0.173526	0.39394	0.693625	0.857027
K01487	87.5608	-0.387123	0.143591	-2.69602	0.00701732	0.14722
K01488	10.8849	-0.0938006	0.365722	-0.256481	0.79758	0.906383
K01489	112.541	-0.00659769	0.12118	-0.0544455	0.95658	0.978959
K01491	159.158	-0.171269	0.102235	-1.67524	0.0938867	0.373519
K01492	0.499224	0.566733	1.84864	0.306568	0.759172	NA
K01493	137.66	-0.238808	0.106131	-2.25011	0.0244417	0.239296
K01494	15.0384	0.156397	0.435667	0.358983	0.719608	0.869279
K01495	110.325	-0.130732	0.131897	-0.991167	0.321604	0.615659
K01496	21.931	0.191314	0.302778	0.631863	0.527476	0.75627
K01497	1.58835	-0.649716	1.02131	-0.636159	0.524673	NA
K01499	7.02611	1.01368	0.542918	1.86709	0.061889	NA
K01500	11.6655	0.279114	0.370008	0.754345	0.450642	0.713757
K01501	2.53646	0.930051	0.772263	1.20432	0.228466	NA
K01506	0.081908	-0.555165	3.16075	-0.175644	0.860574	NA
K01507	32.1592	-0.236432	0.212076	-1.11485	0.264917	0.574879
K01512	16.6756	0.721992	0.305627	2.36233	0.0181603	0.212162
K01515	91.4556	0.234668	0.132353	1.77305	0.0762204	0.344416
K01518	0.291849	-0.555162	2.27048	-0.244513	0.806833	NA
K01519	139.34	-0.136337	0.105299	-1.29476	0.195402	0.502183
K01520	164.325	-0.041252	0.0963317	-0.428229	0.668485	0.843412
K01523	9.87337	0.46446	0.400488	1.15974	0.246156	0.555541
K01524	41.0866	0.38495	0.200487	1.92008	0.054848	0.304378
K01525	5.3224	-0.475719	0.556618	-0.85466	0.392739	NA
K01529	0.110432	-0.555165	3.16075	-0.175644	0.860574	NA
K01531	10.1242	0.167791	0.379257	0.44242	0.658186	0.836877
K01533	58.211	0.316654	0.187559	1.68829	0.0913561	0.36974
K01534	162.87	-0.0133575	0.0966831	-0.138158	0.890116	0.957
K01537	102.219	-0.206288	0.125983	-1.63743	0.101541	0.386265
K01546	0.673346	-1.1626	1.73653	-0.669496	0.503179	NA
K01547	2.78752	-0.0336131	0.782938	-0.0429321	0.965756	NA
K01548	0.108411	0.598977	3.16075	0.189505	0.849697	NA
K01551	8.55549	0.537361	0.594034	0.904596	0.365679	NA
K01552	33.2653	0.295837	0.220802	1.33983	0.180301	0.490992
K01555	0.300649	0.598987	2.25191	0.265991	0.790246	NA
K01556	0.184754	1.17605	2.94787	0.39895	0.68993	NA
K01560	35.2609	-0.0704333	0.199454	-0.35313	0.723991	0.869923
K01561	0.781637	-0.687505	1.53983	-0.44648	0.65525	NA
K01563	0.081908	-0.555165	3.16075	-0.175644	0.860574	NA
K01565	2.54378	-1.42	0.867916	-1.6361	0.101818	NA
K01567	4.9313	0.113786	0.607908	0.187176	0.851522	NA
K01571	57.5282	0.264623	0.163898	1.61456	0.106406	0.393774
K01573	0.319211	-0.555162	2.21523	-0.250611	0.802115	NA
K01575	35.2535	0.413289	0.209408	1.97361	0.0484267	0.29625
K01577	0.0913578	0.598977	3.16075	0.189505	0.849697	NA
K01578	0.201964	0.0219091	2.86102	0.00765778	0.99389	NA
K01579	63.0285	-0.110135	0.158806	-0.693516	0.487986	0.733942
K01580	0.441903	1.24255	2.05458	0.604772	0.54533	NA
K01581	8.84051	0.399258	0.437835	0.911891	0.361826	NA
K01582	0.081908	-0.555165	3.16075	-0.175644	0.860574	NA
K01584	8.14053	0.0550085	0.464282	0.118481	0.905687	NA
K01585	154.336	0.0299354	0.107795	0.277708	0.781236	0.897617
K01586	176.068	0.0765762	0.0909574	0.841891	0.399849	0.67783
K01588	125.421	-0.0139613	0.108476	-0.128704	0.897592	0.961553
K01589	3.1241	0.127201	0.692274	0.183744	0.854215	NA
K01590	12.1502	0.266898	0.349167	0.764385	0.444638	0.711975
K01591	137.334	-0.137715	0.107344	-1.28293	0.199516	0.504956
K01593	0.887849	-1.7453	1.39275	-1.25313	0.210159	NA
K01595	1.88429	-0.187398	1.04027	-0.180144	0.85704	NA
K01596	38.1923	-0.121767	0.217345	-0.560249	0.57531	0.789354
K01597	6.27688	-0.188186	0.51261	-0.367113	0.713535	NA
K01599	24.8466	0.160308	0.264636	0.605768	0.544669	0.767539
K01601	1.86444	-3.02061	1.41944	-2.12804	0.033334	NA
K01604	126.122	-0.0321473	0.129847	-0.247577	0.804462	0.910442
K01607	78.8478	0.142846	0.157131	0.90909	0.363303	0.652359
K01608	0.110432	-0.555165	3.16075	-0.175644	0.860574	NA
K01609	106.217	0.0684808	0.12473	0.549033	0.582983	0.793489
K01610	171.684	-0.0471323	0.112033	-0.4207	0.673975	0.845449
K01611	8.21126	0.0797979	0.455999	0.174996	0.861083	NA
K01613	122.165	-0.108949	0.116081	-0.93856	0.347957	0.636476
K01616	0.805979	1.58676	1.53092	1.03648	0.299979	NA
K01619	135.014	-0.132703	0.106338	-1.24794	0.212054	0.519647
K01620	100.523	-0.122062	0.128384	-0.950757	0.341728	0.63351
K01621	25.4349	0.3296	0.294095	1.12073	0.262404	0.572114
K01622	8.53636	0.499792	0.45894	1.08901	0.276148	NA
K01623	7.02258	-0.324512	0.451387	-0.718921	0.47219	NA
K01624	195.203	-0.210909	0.0930961	-2.2655	0.023482	0.235049
K01625	110.583	0.0448443	0.115006	0.38993	0.696589	0.857604
K01626	43.1512	0.373038	0.185796	2.00779	0.0446661	0.288845
K01627	85.947	-0.275421	0.137535	-2.00256	0.0452249	0.289109
K01628	28.5299	0.593194	0.324629	1.8273	0.0676551	0.326033
K01629	55.7367	-0.0192455	0.161452	-0.119203	0.905114	0.963706
K01630	1.52127	-0.164921	0.989407	-0.166687	0.867616	NA
K01631	1.377	0.942562	1.06718	0.883226	0.377114	NA
K01633	61.9826	-0.161472	0.184748	-0.874012	0.382112	0.667224
K01635	0.0845958	-0.555165	3.16075	-0.175644	0.860574	NA
K01637	2.29515	0.139892	0.805736	0.17362	0.862164	NA
K01638	3.18798	0.0623317	0.678153	0.0919138	0.926767	NA
K01639	19.6482	-0.262747	0.323234	-0.812871	0.416292	0.686916
K01640	0.567397	0.980808	1.7736	0.553005	0.58026	NA
K01641	6.91254	0.80034	0.581296	1.37682	0.168568	NA
K01643	14.2206	-0.14608	0.374641	-0.389922	0.696595	0.857604
K01644	18.5161	-0.0117648	0.293563	-0.040076	0.968033	0.982414
K01646	7.31563	-0.125933	0.44821	-0.280969	0.778734	NA
K01647	70.7385	-0.0363592	0.176816	-0.205633	0.837077	0.924938
K01649	159.502	0.0776521	0.104083	0.746061	0.455631	0.715131
K01652	223.575	0.0938972	0.09043	1.03834	0.299111	0.596388
K01653	101.98	0.0427031	0.122346	0.349035	0.727063	0.87112
K01654	2.6032	0.143591	0.804184	0.178555	0.858287	NA
K01657	135.154	0.0502278	0.107614	0.466742	0.640685	0.826379
K01658	89.2881	0.0158834	0.127233	0.124837	0.900652	0.961553
K01659	0.200439	0.021909	2.86828	0.00763837	0.993906	NA
K01661	45.1361	-0.0916092	0.229338	-0.39945	0.689562	0.853545
K01662	196.585	-0.0669158	0.0936118	-0.714822	0.474719	0.730204
K01663	0.117246	-0.555165	3.16075	-0.175644	0.860574	NA
K01665	3.39944	-0.583464	0.677553	-0.861134	0.389164	NA
K01666	36.8321	-0.055493	0.197802	-0.280548	0.779057	0.897617
K01667	17.494	-0.47985	0.298152	-1.60941	0.107526	0.393774
K01668	2.98338	-0.767591	0.745826	-1.02918	0.303394	NA
K01669	2.69157	-0.327383	0.827691	-0.395538	0.692446	NA
K01673	83.4945	0.0377411	0.139849	0.269869	0.787261	0.899375
K01674	0.213452	1.17605	2.80875	0.41871	0.675428	NA
K01676	104.644	-0.318357	0.148666	-2.14142	0.0322404	0.26146
K01677	36.53	0.449027	0.229889	1.95323	0.0507918	0.300471
K01678	31.7683	0.555188	0.23379	2.37473	0.0175618	0.212162
K01679	30.515	0.206728	0.237927	0.868871	0.384918	0.667224
K01681	102.7	0.135521	0.162789	0.832498	0.405128	0.680509
K01682	4.57541	-0.00312424	0.571899	-0.00546292	0.995641	NA
K01684	16.6997	0.391178	0.450494	0.868331	0.385213	0.667224
K01685	97.3068	-0.167303	0.127105	-1.31626	0.188087	0.497052
K01686	107.474	0.0135031	0.121091	0.111512	0.911211	0.964967
K01687	143.454	-0.0396534	0.104516	-0.379399	0.704391	0.862573
K01689	126.763	-0.190179	0.10724	-1.77339	0.0761639	0.344416
K01690	0.572824	-1.81641	1.74012	-1.04384	0.296558	NA
K01692	0.291796	0.598987	2.27059	0.263803	0.791932	NA
K01693	52.0583	0.312137	0.197406	1.5812	0.113833	0.403006
K01695	113.469	0.0765727	0.113483	0.674748	0.499836	0.743767
K01696	137.587	0.068712	0.105472	0.651474	0.514741	0.749317
K01697	1.07607	-0.243944	1.20263	-0.202843	0.839258	NA
K01698	31.186	0.174973	0.2373	0.737351	0.460909	0.71899
K01699	0.2932	-0.555162	2.26757	-0.244826	0.806591	NA
K01703	126.667	-0.0625558	0.113914	-0.549151	0.582902	0.793489
K01704	98.7379	-0.0144594	0.128286	-0.112713	0.910258	0.964967
K01706	2.14714	0.627345	1.03857	0.60405	0.54581	NA
K01708	2.6036	1.15358	1.03986	1.10935	0.267277	NA
K01709	48.9758	0.0532545	0.180587	0.294897	0.768073	0.893688
K01710	221.724	-0.0632745	0.0908473	-0.696493	0.48612	0.733492
K01711	149.961	-0.106736	0.116767	-0.914101	0.360664	0.651604
K01712	34.8069	-0.455252	0.217183	-2.09617	0.0360671	0.27716
K01713	54.0752	-0.163212	0.169974	-0.960216	0.336946	0.629783
K01714	161.992	0.0471113	0.0972241	0.484564	0.627986	0.818731
K01715	24.2899	0.0313259	0.252649	0.12399	0.901323	0.961553
K01716	1.48788	-0.166418	0.98899	-0.168271	0.86637	NA
K01719	78.908	-0.23734	0.152122	-1.5602	0.118713	0.409041
K01720	0.081908	-0.555165	3.16075	-0.175644	0.860574	NA
K01721	1.79163	-0.293026	0.888309	-0.329869	0.741499	NA
K01724	0.120056	0.598977	3.16075	0.189505	0.849697	NA
K01725	0.199769	1.17605	2.8715	0.409561	0.682128	NA
K01728	50.8931	-0.197983	0.197227	-1.00384	0.315458	0.61003
K01729	0.921225	-2.56324	1.46348	-1.75148	0.0798641	NA
K01732	0.2687	0.598984	2.64948	0.226076	0.821142	NA
K01733	165.948	0.0369311	0.0956864	0.385959	0.699527	0.859979
K01734	23.401	0.639391	0.250755	2.54987	0.0107764	0.175843
K01735	139.015	-0.138379	0.106839	-1.29521	0.195249	0.502183
K01736	156.356	0.00463406	0.0963395	0.0481014	0.961635	0.982177
K01737	71.2711	-0.0769623	0.150916	-0.509967	0.610074	0.808146
K01738	254.169	-0.0384387	0.0817068	-0.470447	0.638036	0.823996
K01739	13.7413	0.244673	0.351405	0.696271	0.486259	0.733492
K01740	359.602	0.0602859	0.0750513	0.803263	0.421823	0.692705
K01744	34.6526	-0.0947821	0.20833	-0.454961	0.649138	0.831025
K01745	44.1114	-0.628626	0.201449	-3.12052	0.00180531	0.0843572
K01749	22.9866	0.638267	0.256209	2.4912	0.0127313	0.182184
K01751	11.2197	1.38081	0.398309	3.46667	0.000526943	0.041669
K01752	71.8531	-0.0141768	0.144489	-0.0981172	0.921839	0.966497
K01753	2.62747	-0.106734	0.776623	-0.137433	0.890688	NA
K01754	32.5002	0.334272	0.245618	1.36094	0.173532	0.481362
K01755	153.529	0.0435775	0.100455	0.433802	0.664432	0.841696
K01756	173.371	-0.00806099	0.100937	-0.0798617	0.936347	0.971797
K01758	0.676529	0.455783	1.50303	0.303243	0.761705	NA
K01759	64.4905	0.482127	0.160048	3.0124	0.00259194	0.099085
K01760	22.3191	0.393832	0.252392	1.5604	0.118666	0.409041
K01761	11.7369	0.00466821	0.393279	0.01187	0.990529	0.995857
K01768	135.266	-0.0913466	0.110646	-0.825574	0.409046	0.681522
K01770	109.401	-0.099458	0.114617	-0.867741	0.385536	0.667224
K01771	17.881	-0.0236886	0.318197	-0.0744462	0.940655	0.973729
K01772	2.08529	-0.548206	0.961746	-0.570011	0.56867	NA
K01775	68.599	0.0821159	0.171976	0.477485	0.633017	0.820555
K01776	120.026	-0.12926	0.121381	-1.06491	0.286915	0.592146
K01777	0.391427	2.11637	2.05195	1.03139	0.302356	NA
K01778	128.43	-0.0263261	0.107674	-0.244498	0.806845	0.912471
K01779	14.7571	0.570006	0.336379	1.69454	0.0901635	0.36781
K01780	5.23298	0.573015	0.537482	1.06611	0.286374	NA
K01782	1.48077	1.01507	1.018	0.997129	0.318702	NA
K01783	151.958	-0.13382	0.101015	-1.32476	0.185252	0.496856
K01784	252.378	-0.134157	0.0785565	-1.70778	0.0876774	0.364909
K01785	221.892	-0.138784	0.0882424	-1.57276	0.115775	0.40517
K01787	25.4561	-0.274377	0.266671	-1.02889	0.303529	0.600006
K01788	4.22218	0.246528	0.574639	0.429014	0.667913	NA
K01790	183.145	0.00513575	0.0935378	0.0549056	0.956214	0.978959
K01791	131.063	-0.0572733	0.123657	-0.463161	0.643249	0.826575
K01792	8.20445	-0.317212	0.658379	-0.481808	0.629942	NA
K01793	0.856924	1.06516	1.41345	0.753592	0.451094	NA
K01796	0.327309	0.598988	2.19955	0.272322	0.785374	NA
K01798	108.021	-0.259324	0.153443	-1.69004	0.0910208	0.36974
K01799	0.199769	1.17605	2.8715	0.409561	0.682128	NA
K01803	149.529	-0.0522402	0.102995	-0.507213	0.612006	0.808146
K01804	122.123	-0.206345	0.131075	-1.57425	0.115429	0.40517
K01805	82.5122	0.0198212	0.143944	0.137701	0.890477	0.957
K01807	12.5786	0.0471982	0.344107	0.137161	0.890903	0.957
K01808	131.774	0.0244109	0.11007	0.221776	0.824488	0.917922
K01809	171.608	-0.00507092	0.100804	-0.0503047	0.95988	0.981359
K01810	195.173	-0.11738	0.0929809	-1.2624	0.206803	0.511658
K01811	360.908	-0.202587	0.104028	-1.94742	0.0514843	0.302768
K01812	129.882	-0.021575	0.107421	-0.200845	0.84082	0.927247
K01813	65.0972	-0.119663	0.14926	-0.801709	0.422721	0.693578
K01814	118.976	0.0644233	0.111714	0.576679	0.564156	0.780555
K01815	79.7006	-0.0923064	0.139631	-0.661072	0.508566	0.748138
K01816	3.10554	0.895093	0.829406	1.0792	0.2805	NA
K01817	102.008	0.0945282	0.121475	0.778173	0.436467	0.707152
K01818	56.9755	0.0400515	0.159912	0.25046	0.802232	0.909757
K01820	0.210642	0.0219093	2.82116	0.00776606	0.993804	NA
K01821	8.50782	0.866602	0.427558	2.02686	0.0426765	NA
K01823	19.3022	0.0225016	0.304282	0.0739496	0.94105	0.973729
K01825	0.283013	0.598987	2.28995	0.261572	0.793652	NA
K01834	36.3612	-0.424167	0.197872	-2.14364	0.0320614	0.26146
K01835	202.75	0.0254979	0.086731	0.293989	0.768767	0.893688
K01838	11.5117	0.674601	0.411015	1.64131	0.100734	0.385676
K01839	38.878	0.0647005	0.197559	0.327499	0.743291	0.880246
K01840	158.784	-0.225599	0.0980067	-2.30187	0.0213425	0.222772
K01843	28.276	-0.0533874	0.237646	-0.224651	0.822251	0.917922
K01844	16.7896	-0.51717	0.316119	-1.636	0.10184	0.386265
K01845	44.6299	0.337249	0.183229	1.84058	0.0656825	0.323049
K01846	0.295238	-0.555162	2.26323	-0.245296	0.806227	NA
K01847	217.029	-0.192815	0.151042	-1.27656	0.201756	0.504956
K01848	5.41116	0.0259329	0.509189	0.0509299	0.959381	NA
K01849	3.25855	0.087901	0.66244	0.132693	0.894436	NA
K01854	125.517	0.0307946	0.134883	0.228307	0.819408	0.917922
K01856	0.0933958	0.598977	3.16075	0.189505	0.849697	NA
K01857	0.664584	0.476397	1.44736	0.329148	0.742044	NA
K01858	46.9387	-0.250045	0.233668	-1.07009	0.28458	0.589814
K01866	202.389	-0.07618	0.0867824	-0.877828	0.380037	0.667224
K01867	180.163	-0.218121	0.0936443	-2.32925	0.0198457	0.21937
K01868	250.095	-0.172849	0.0843752	-2.04858	0.0405033	0.281425
K01869	310.629	-0.144719	0.0730576	-1.98089	0.0476031	0.292402
K01870	319.566	-0.0743707	0.0716513	-1.03795	0.299292	0.596388
K01872	299.272	-0.0535909	0.0780253	-0.68684	0.492183	0.737322
K01873	283.999	-0.0698613	0.0782455	-0.892848	0.371938	0.660367
K01874	266.585	-0.0995869	0.0806552	-1.23472	0.216934	0.523391
K01875	207.599	-0.0960185	0.0974366	-0.985446	0.324405	0.617571
K01876	233.666	-0.244325	0.0866894	-2.81839	0.00482646	0.121015
K01878	11.6976	0.031105	0.368767	0.0843488	0.932779	0.970618
K01879	14.4695	0.0217111	0.32261	0.0672983	0.946344	0.97528
K01880	216.957	-0.0894483	0.0873753	-1.02373	0.305965	0.601975
K01881	227.358	-0.149489	0.0881182	-1.69646	0.0897994	0.367142
K01883	216.599	-0.074662	0.0903768	-0.826119	0.408737	0.681522
K01884	0.984444	0.0685643	1.24976	0.0548621	0.956248	NA
K01885	219.216	-0.034609	0.0849661	-0.407327	0.683768	0.849956
K01886	189.934	-0.106984	0.0908749	-1.17727	0.239088	0.547992
K01887	222.65	-0.0999377	0.0826675	-1.20891	0.226697	0.535733
K01889	188.739	-0.138149	0.0906666	-1.52371	0.127582	0.423788
K01890	253.708	-0.157091	0.0820351	-1.91492	0.0555024	0.304378
K01892	190.38	-0.0821097	0.0922022	-0.89054	0.373176	0.661351
K01893	157.431	-0.191613	0.107681	-1.77945	0.0751652	0.342498
K01894	2.11969	-0.00846695	0.883671	-0.00958157	0.992355	NA
K01895	172.776	0.0425897	0.0939757	0.453199	0.650405	0.83213
K01897	519.255	-0.278861	0.0782335	-3.56447	0.000364599	0.032927
K01902	16.0776	0.502062	0.30155	1.66494	0.0959247	0.375659
K01903	18.5537	0.602943	0.28463	2.11834	0.0341461	0.267956
K01906	6.76957	-0.108569	0.454695	-0.238773	0.811282	NA
K01907	0.655529	2.03509	1.90771	1.06677	0.286075	NA
K01908	1.15246	0.493685	1.22896	0.40171	0.687898	NA
K01910	10.4714	-0.397522	0.374116	-1.06256	0.28798	0.59268
K01911	41.4339	-0.0951677	0.274864	-0.346235	0.729166	0.872117
K01912	195.501	-0.00321626	0.0936573	-0.0343407	0.972605	0.984093
K01914	108.427	-0.100988	0.1242	-0.813104	0.416158	0.686916
K01915	421.399	0.0425834	0.0613523	0.694081	0.487631	0.733942
K01916	54.3038	-0.0852772	0.167832	-0.508111	0.611376	0.808146
K01918	80.6243	-0.240552	0.140955	-1.70659	0.0878976	0.36493
K01919	24.6521	0.13209	0.318753	0.414396	0.678584	0.847097
K01920	1.6398	-0.00630782	0.982964	-0.00641715	0.99488	NA
K01921	159.302	-0.0956626	0.101018	-0.946986	0.343646	0.634233
K01923	160.228	0.00373573	0.096092	0.0388766	0.968989	0.982414
K01924	192.589	-0.0693254	0.0915429	-0.757299	0.448871	0.713198
K01925	162.812	-0.105009	0.100837	-1.04137	0.297705	0.596388
K01926	37.4301	0.0983327	0.198097	0.496387	0.619621	0.813036
K01928	183.868	-0.0217538	0.0998472	-0.217871	0.82753	0.918976
K01929	162.446	-0.0612462	0.103217	-0.593374	0.552931	0.77463
K01932	0.173266	0.0219082	3.01259	0.00727222	0.994198	NA
K01933	159.492	-0.0416247	0.0980721	-0.42443	0.671253	0.845032
K01934	86.2584	0.0229028	0.132401	0.17298	0.862667	0.942758
K01935	14.1596	-0.180787	0.345874	-0.522697	0.601185	0.804557
K01937	196.294	-0.0461703	0.0877966	-0.525878	0.598973	0.804119
K01938	115.243	-0.0214746	0.117718	-0.182424	0.85525	0.938323
K01939	183.107	0.026283	0.0906219	0.290029	0.771794	0.894405
K01940	157.373	-0.00676137	0.0984755	-0.0686604	0.94526	0.97528
K01941	2.41725	-0.719637	0.778757	-0.924084	0.355443	NA
K01945	174.55	-0.0477684	0.0949063	-0.503321	0.614738	0.809675
K01949	0.208604	0.0219092	2.83031	0.00774094	0.993824	NA
K01950	136.926	-0.089851	0.107004	-0.839701	0.401076	0.678135
K01951	263.11	-0.00611944	0.0762585	-0.0802461	0.936042	0.971797
K01952	260.696	-0.0500207	0.0848945	-0.58921	0.555721	0.775945
K01953	182.268	0.066628	0.0939447	0.709225	0.478185	0.730204
K01955	459.154	0.0584914	0.0603973	0.968444	0.332823	0.626633
K01956	146.155	0.0719072	0.102847	0.699165	0.484449	0.732885
K01958	8.34798	0.329177	0.465436	0.707244	0.479415	NA
K01959	6.21204	0.90951	0.560434	1.62287	0.104618	NA
K01960	131.706	-0.220376	0.116515	-1.8914	0.0585712	0.310334
K01961	39.4639	0.0157869	0.189772	0.0831887	0.933701	0.971012
K01962	28.0992	0.14892	0.235021	0.633647	0.526311	0.755653
K01963	32.5584	-0.0668534	0.223805	-0.298713	0.765159	0.89169
K01965	0.175304	0.0219083	3.00066	0.00730114	0.994175	NA
K01966	12.3077	0.0796381	0.341438	0.233243	0.815573	0.917922
K01968	2.24049	0.427191	0.802375	0.532408	0.594444	NA
K01969	10.4569	-0.633132	0.393945	-1.60716	0.10802	0.393774
K01971	2.11614	0.411228	0.824478	0.498774	0.617939	NA
K01972	245.519	-0.173967	0.0903469	-1.92554	0.0541616	0.302768
K01974	3.96055	-0.790828	0.655753	-1.20598	0.227824	NA
K01975	35.879	0.390562	0.248574	1.57121	0.116134	0.40517
K01989	37.7489	0.422463	0.201681	2.09471	0.0361971	0.27716
K01990	406.102	0.0458192	0.0679196	0.67461	0.499924	0.743767
K01991	131.279	-0.207565	0.107674	-1.92771	0.0538908	0.302768
K01992	246.901	-0.194912	0.107615	-1.81121	0.0701085	0.328344
K01993	94.284	-0.167295	0.161976	-1.03284	0.30168	0.599086
K01994	2.73458	-0.753242	0.766383	-0.982853	0.32568	NA
K01995	45.4323	0.426759	0.230068	1.85493	0.0636066	0.320528
K01996	45.9981	0.528414	0.21602	2.44613	0.0144398	0.191537
K01997	47.8987	0.465197	0.230919	2.01455	0.0439521	0.288845
K01998	45.3424	0.437564	0.223649	1.95647	0.0504093	0.299647
K01999	57.5066	0.495623	0.190327	2.60407	0.00921247	0.169012
K02000	0.587173	1.89326	1.59511	1.18691	0.235262	NA
K02001	0.081908	-0.555165	3.16075	-0.175644	0.860574	NA
K02002	0.7809	-0.68055	1.38169	-0.492548	0.622332	NA
K02003	574.942	0.0325926	0.0595853	0.546992	0.584384	0.793489
K02004	859.638	-0.0193255	0.0513817	-0.376116	0.706831	0.862972
K02005	257.512	-0.183998	0.0909313	-2.02349	0.0430229	0.287192
K02006	12.991	1.00152	0.501032	1.99892	0.0456166	0.289109
K02007	16.5878	0.505265	0.441789	1.14368	0.252757	0.56302
K02008	10.9102	1.17185	0.477086	2.45627	0.0140388	0.190318
K02009	9.90585	0.509761	0.539405	0.945044	0.344636	0.634406
K02010	51.075	0.325174	0.299875	1.08437	0.278202	0.58534
K02011	68.8747	0.355694	0.227058	1.56653	0.117224	0.407806
K02012	57.7956	0.531294	0.207158	2.56468	0.010327	0.174562
K02013	21.2004	0.237293	0.266935	0.888954	0.374028	0.661351
K02014	257.274	-0.329561	0.140009	-2.35386	0.0185797	0.212733
K02015	19.9062	0.370643	0.290804	1.27455	0.20247	0.505193
K02016	17.2587	0.618861	0.298832	2.07093	0.0383651	0.27882
K02017	21.335	0.510449	0.278865	1.83045	0.0671826	0.326033
K02018	19.0202	0.487946	0.312736	1.56025	0.118701	0.409041
K02019	5.30923	0.594841	0.686828	0.86607	0.386452	NA
K02020	20.4835	0.538806	0.296829	1.8152	0.0694924	0.327698
K02024	4.12895	0.180751	0.612006	0.295341	0.767733	NA
K02025	94.0295	0.557255	0.230846	2.41397	0.0157799	0.201512
K02026	108.8	0.586312	0.174031	3.369	0.000754417	0.0486675
K02027	81.2485	0.508514	0.173948	2.92336	0.00346275	0.111697
K02028	49.4666	0.385996	0.212139	1.81954	0.0688285	0.326323
K02029	61.2881	0.446083	0.23052	1.93512	0.0529756	0.302768
K02030	102.689	0.533928	0.158535	3.36789	0.000757471	0.0486675
K02031	99.8104	0.379889	0.157743	2.40827	0.0160281	0.203419
K02032	63.2488	0.300989	0.186004	1.61818	0.105623	0.393774
K02033	102.477	0.462529	0.172892	2.67525	0.00746742	0.15052
K02034	97.5539	0.424495	0.16831	2.52209	0.0116658	0.180603
K02035	151.664	0.423254	0.165099	2.56364	0.0103582	0.174562
K02036	12.072	-0.0585514	0.36407	-0.160824	0.872232	0.94884
K02037	10.5875	-0.0395088	0.379807	-0.104023	0.917151	0.965276
K02038	9.91224	0.490671	0.398104	1.23252	0.217755	0.523391
K02039	10.0658	0.671801	0.444502	1.51136	0.130698	0.426527
K02040	32.098	0.194648	0.231232	0.841788	0.399907	0.67783
K02041	6.75696	1.75187	0.583212	3.00383	0.00266604	NA
K02042	9.45692	1.32599	0.507048	2.61511	0.00891986	NA
K02043	0.081908	-0.555165	3.16075	-0.175644	0.860574	NA
K02044	7.75717	1.13169	0.483188	2.34212	0.0191743	NA
K02045	9.9704	0.371799	0.379153	0.980603	0.326789	0.619571
K02046	7.79932	0.081387	0.480433	0.169403	0.865479	NA
K02047	8.70185	0.0168641	0.426722	0.0395201	0.968476	NA
K02049	35.8248	0.235663	0.221403	1.06441	0.287145	0.592146
K02050	49.6757	0.271845	0.178847	1.51999	0.128515	0.424703
K02051	113.501	-0.0325663	0.134442	-0.242233	0.8086	0.913451
K02052	1.41971	2.58068	1.20034	2.14997	0.0315579	NA
K02053	0.703841	2.17835	1.52395	1.42941	0.152886	NA
K02054	0.719297	2.15204	1.67458	1.28512	0.198749	NA
K02055	0.622512	1.893	1.57768	1.19987	0.230191	NA
K02056	12.6013	0.981739	0.452188	2.17109	0.0299246	0.257327
K02057	23.1598	0.948158	0.344057	2.75582	0.00585451	0.132862
K02058	2.04602	1.02549	0.864322	1.18647	0.235436	NA
K02063	0.175304	0.0219083	3.00066	0.00730114	0.994175	NA
K02064	0.452977	-1.43076	2.03248	-0.703951	0.481463	NA
K02065	92.0626	-0.281202	0.135854	-2.06989	0.038463	0.27882
K02066	94.8213	-0.196133	0.133764	-1.46626	0.142578	0.436909
K02067	82.2941	-0.115105	0.147427	-0.780755	0.434946	0.705801
K02069	5.96517	-0.479183	0.511316	-0.937157	0.348678	NA
K02071	43.6302	0.596434	0.190184	3.13608	0.0017122	0.0818669
K02072	47.0726	0.138165	0.203916	0.677559	0.498052	0.743641
K02073	55.3629	0.267492	0.176996	1.51129	0.130715	0.426527
K02074	0.783146	-0.713953	1.51774	-0.470404	0.638066	NA
K02075	0.560662	-1.75181	1.90297	-0.920564	0.357278	NA
K02077	1.19717	-0.406276	1.1757	-0.345561	0.729673	NA
K02078	275.418	-0.11567	0.0803842	-1.43897	0.150159	0.447182
K02081	3.2887	-0.596786	0.724867	-0.823304	0.410335	NA
K02082	3.88111	-0.144178	0.672055	-0.214533	0.830131	NA
K02083	0.618436	1.88549	1.57854	1.19445	0.232301	NA
K02086	5.25542	-0.615229	0.630234	-0.976192	0.328969	NA
K02099	0.982286	0.61606	1.21719	0.506133	0.612763	NA
K02100	7.97824	-0.465285	0.437486	-1.06354	0.287536	NA
K02103	15.1931	0.674565	0.332296	2.03001	0.0423553	0.28489
K02106	13.8221	-0.520948	0.337785	-1.54225	0.123013	0.415979
K02108	123.559	-0.113218	0.116636	-0.970695	0.3317	0.625666
K02109	96.3832	-0.109952	0.124314	-0.884465	0.376445	0.663215
K02110	92.2414	-0.0135802	0.126369	-0.107465	0.91442	0.964967
K02111	172.183	-0.0335289	0.102288	-0.327789	0.743071	0.880246
K02112	176.685	-0.0708085	0.095255	-0.743357	0.457266	0.717115
K02113	89.1345	-0.0644846	0.129095	-0.499514	0.617417	0.811643
K02114	87.8354	-0.0149035	0.13355	-0.111595	0.911145	0.964967
K02115	142.169	-0.103701	0.103355	-1.00334	0.315697	0.61003
K02116	0.386596	0.0219144	1.95361	0.0112174	0.99105	NA
K02117	93.0786	-0.0993103	0.168502	-0.58937	0.555613	0.775945
K02118	85.5751	-0.023524	0.19135	-0.122937	0.902157	0.961553
K02119	13.8102	0.578831	0.328395	1.7626	0.0779672	0.347819
K02120	62.2352	-0.0487762	0.182522	-0.267235	0.789289	0.900542
K02121	20.023	0.0225855	0.263239	0.0857984	0.931627	0.970618
K02122	13.4447	0.130364	0.353952	0.36831	0.712642	0.865376
K02123	68.622	-0.0615411	0.151031	-0.407474	0.68366	0.849956
K02124	60.0897	-0.0567716	0.167061	-0.339825	0.733988	0.874322
K02160	19.7958	-0.0124559	0.293111	-0.0424955	0.966104	0.982414
K02168	2.59929	-0.524988	0.780366	-0.672746	0.501109	NA
K02169	1.76114	-0.331111	0.963667	-0.343594	0.731151	NA
K02170	4.20602	-0.169359	0.608572	-0.27829	0.78079	NA
K02171	52.5051	-0.204399	0.169867	-1.20329	0.228864	0.538578
K02172	2.56904	0.247236	0.740213	0.334006	0.738375	NA
K02173	11.0709	0.828901	0.401286	2.06561	0.0388652	0.27882
K02188	59.4471	0.0972507	0.178888	0.543639	0.58669	0.795144
K02189	22.1011	0.569828	0.261413	2.1798	0.0292723	0.257327
K02190	50.7143	0.300454	0.178884	1.6796	0.0930359	0.373519
K02191	6.00298	0.600162	0.560278	1.07119	0.284086	NA
K02193	0.70152	1.2577	1.73338	0.725578	0.468098	NA
K02194	0.699272	0.420738	1.4971	0.281035	0.778683	NA
K02195	1.25859	0.633088	1.13463	0.557969	0.576866	NA
K02197	1.07407	1.46257	1.25274	1.1675	0.243008	NA
K02198	3.2603	0.595656	0.797105	0.747275	0.454898	NA
K02200	0.0913578	0.598977	3.16075	0.189505	0.849697	NA
K02201	4.68676	0.946359	0.698612	1.35463	0.175536	NA
K02203	37.9527	0.284189	0.222131	1.27938	0.200764	0.504956
K02217	21.9522	0.017749	0.262084	0.0677226	0.946006	0.97528
K02221	2.65827	0.142106	0.800227	0.177582	0.859051	NA
K02224	63.4245	0.14718	0.162043	0.908274	0.363733	0.652562
K02226	15.8012	0.423113	0.303921	1.39218	0.163868	0.467933
K02227	64.8551	0.186369	0.167709	1.11126	0.266455	0.574879
K02230	32.4389	0.221121	0.266705	0.829086	0.407056	0.681417
K02231	57.7149	0.0471658	0.172068	0.274112	0.783999	0.897995
K02232	71.096	0.177257	0.168075	1.05463	0.291595	0.594181
K02233	59.586	0.0426533	0.165589	0.257585	0.796727	0.906383
K02234	0.370998	0.0219138	2.16936	0.0101015	0.99194	NA
K02236	2.0492	0.264984	1.05654	0.250804	0.801966	NA
K02237	40.7397	0.0638828	0.204107	0.312987	0.75429	0.885132
K02238	162.794	-0.0292402	0.0995359	-0.293766	0.768937	0.893688
K02239	2.80465	-0.0427805	0.731563	-0.0584783	0.953368	NA
K02240	9.06082	-1.01702	0.430903	-2.3602	0.0182652	NA
K02241	1.26117	0.249981	1.06098	0.235612	0.813733	NA
K02242	4.88428	-1.33909	0.56627	-2.36475	0.0180424	NA
K02245	0.163816	-1.13223	3.16075	-0.358217	0.720181	NA
K02250	1.35392	-1.79219	1.23774	-1.44795	0.147631	NA
K02257	0.480094	1.55974	1.80678	0.863268	0.38799	NA
K02258	0.383206	0.0219144	1.9574	0.0111956	0.991067	NA
K02259	0.081908	-0.555165	3.16075	-0.175644	0.860574	NA
K02274	4.61188	0.368577	0.605102	0.609115	0.542448	NA
K02275	0.572789	1.86302	1.71327	1.08741	0.276858	NA
K02276	1.1032	-0.239626	1.20186	-0.199379	0.841967	NA
K02278	6.92007	0.61224	0.487072	1.25698	0.208761	NA
K02279	13.7372	0.246138	0.347771	0.70776	0.479094	0.730204
K02280	5.90607	0.586997	0.499426	1.17534	0.239858	NA
K02282	11.1771	0.625354	0.370379	1.68842	0.0913309	0.36974
K02283	71.4538	0.482392	0.155311	3.10599	0.00189646	0.0866473
K02285	0.0900065	0.598977	3.16075	0.189505	0.849697	NA
K02291	1.65172	-1.29376	1.1515	-1.12354	0.261208	NA
K02293	0.291971	0.598987	2.27021	0.263846	0.791898	NA
K02297	0.286403	0.598987	2.28238	0.26244	0.792982	NA
K02298	2.4412	-0.0814092	0.770905	-0.105602	0.915898	NA
K02299	0.310253	-0.555162	2.23253	-0.248669	0.803617	NA
K02302	2.45365	0.660698	0.792933	0.833232	0.404714	NA
K02303	5.46465	0.6519	0.600863	1.08494	0.277948	NA
K02305	0.0913578	0.598977	3.16075	0.189505	0.849697	NA
K02313	190.204	-0.18675	0.0929186	-2.00983	0.0444493	0.288845
K02314	283.672	-0.0832191	0.0783077	-1.06272	0.28791	0.59268
K02315	54.8107	0.0480335	0.165254	0.290664	0.771308	0.894405
K02316	246.163	-0.165069	0.0796735	-2.07182	0.038282	0.27882
K02319	17.0194	0.7519	0.451151	1.66663	0.0955886	0.375057
K02322	13.5184	0.247068	0.472542	0.522849	0.601079	0.804557
K02323	6.96597	1.07747	0.624454	1.72546	0.0844448	NA
K02334	62.5094	0.30954	0.192825	1.60529	0.108429	0.394558
K02335	276.867	-0.191173	0.0843969	-2.26516	0.0235026	0.235049
K02336	1.44154	-0.813877	1.05081	-0.774524	0.438621	NA
K02337	349.372	-0.156159	0.0719445	-2.17055	0.0299655	0.257327
K02338	196.826	-0.179165	0.0881148	-2.03331	0.0420212	0.28489
K02339	0.515377	-0.589052	1.84231	-0.319736	0.749169	NA
K02340	111.146	-0.149746	0.12517	-1.19634	0.231565	0.541413
K02341	144.993	-0.117673	0.101445	-1.15997	0.24606	0.555541
K02342	244.807	-0.28469	0.0980789	-2.90266	0.00370007	0.111697
K02343	154.098	-0.163135	0.104578	-1.55994	0.118773	0.409041
K02346	106.926	-0.0984179	0.123577	-0.796407	0.425796	0.697003
K02347	1.9143	-0.83429	0.904637	-0.922237	0.356405	NA
K02348	35.5936	-0.0196574	0.217842	-0.0902372	0.928099	0.969111
K02355	520.696	-0.0672062	0.0605067	-1.11072	0.266688	0.574879
K02356	150.902	-0.112069	0.104324	-1.07424	0.282714	0.588916
K02357	181.08	-0.12266	0.0910198	-1.34762	0.17778	0.486707
K02358	252.207	-0.0642719	0.079451	-0.80895	0.418544	0.688421
K02361	35.6032	-0.295536	0.245406	-1.20428	0.228483	0.538578
K02362	0.415502	0.0219145	1.92484	0.0113851	0.990916	NA
K02371	31.6849	0.334846	0.214276	1.56268	0.118127	0.409041
K02372	95.8371	-0.181762	0.12387	-1.46737	0.142277	0.436909
K02377	123.55	-0.0270682	0.121389	-0.222988	0.823545	0.917922
K02379	14.4406	0.407919	0.416798	0.978698	0.327729	0.61985
K02380	0.484153	0.552539	1.7349	0.318485	0.750117	NA
K02381	0.0913578	0.598977	3.16075	0.189505	0.849697	NA
K02383	0.45765	-0.465783	1.8795	-0.247823	0.804271	NA
K02385	4.19743	0.0766368	0.598373	0.128075	0.898089	NA
K02386	1.2192	-0.463796	1.13569	-0.408382	0.682993	NA
K02387	9.54195	0.391239	0.394519	0.991686	0.321351	NA
K02388	11.2983	1.00748	0.374446	2.69058	0.00713277	0.148001
K02389	8.88404	0.689617	0.41795	1.65	0.0989433	NA
K02390	18.9098	0.669842	0.293526	2.28206	0.022486	0.231157
K02391	13.1989	1.25802	0.372675	3.37564	0.000736439	0.0486675
K02392	14.5437	0.647616	0.321108	2.01681	0.0437148	0.288845
K02393	3.39802	0.357066	0.696485	0.512669	0.608183	NA
K02394	5.9351	0.116189	0.50716	0.229097	0.818793	NA
K02395	5.65195	-0.337605	0.511067	-0.660588	0.508876	NA
K02396	22.2368	1.29833	0.287855	4.51036	6.47162e-06	0.00443522
K02397	8.69102	1.03299	0.434291	2.37857	0.0173798	NA
K02398	3.50204	2.97305	0.912881	3.25677	0.00112686	NA
K02400	20.9906	0.53316	0.2692	1.98054	0.0476433	0.292402
K02401	15.4451	0.39663	0.308568	1.28539	0.198656	0.504956
K02404	11.6321	0.978996	0.378721	2.58501	0.00973769	0.171117
K02405	15.7081	0.382841	0.307817	1.24373	0.213599	0.520531
K02406	74.4425	0.787704	0.201579	3.90767	9.31919e-05	0.0211224
K02407	15.0006	1.05469	0.324882	3.24637	0.00116886	0.0649506
K02408	7.09994	0.564086	0.448909	1.25657	0.208909	NA
K02409	14.9647	0.64329	0.337528	1.90589	0.0566646	0.305465
K02410	19.1575	0.500092	0.293764	1.70236	0.0886878	0.366149
K02411	7.36357	0.148273	0.440229	0.336809	0.736261	NA
K02412	20.3871	0.522431	0.273398	1.91088	0.0560202	0.304378
K02413	0.771101	2.30332	1.6131	1.42788	0.153325	NA
K02414	1.90095	0.255739	0.966091	0.264716	0.791229	NA
K02415	1.45433	-0.11663	1.02883	-0.113362	0.909744	NA
K02416	16.32	0.763672	0.306836	2.48886	0.0128154	0.182184
K02417	21.5117	1.02331	0.266918	3.83378	0.000126189	0.0211224
K02418	1.76124	-0.025301	0.904288	-0.0279789	0.977679	NA
K02419	13.7489	0.507491	0.345831	1.46745	0.142252	0.436909
K02420	8.36639	0.135924	0.429285	0.316629	0.751525	NA
K02421	11.2812	0.746652	0.360307	2.07226	0.0382408	0.27882
K02422	11.3254	0.897528	0.387834	2.3142	0.0206565	0.221345
K02424	12.7214	0.767964	0.427138	1.79793	0.0721881	0.334277
K02426	75.2297	-0.341301	0.151316	-2.25554	0.0240992	0.237636
K02427	9.9788	-0.0346379	0.388512	-0.0891554	0.928958	0.969512
K02429	199.703	-0.337471	0.103815	-3.25069	0.00115124	0.0649506
K02431	12.0611	0.337234	0.429165	0.78579	0.431991	0.704899
K02433	84.9033	-0.39839	0.137604	-2.8952	0.00378919	0.111697
K02434	85.574	-0.30063	0.139785	-2.15066	0.0315034	0.26146
K02435	30.1792	-0.28623	0.226516	-1.26362	0.206366	0.511191
K02437	76.2191	-0.118744	0.140051	-0.847863	0.396514	0.67426
K02440	28.1679	-0.00109786	0.224487	-0.00489052	0.996098	0.997554
K02441	0.965335	0.0636239	1.17587	0.054108	0.956849	NA
K02443	2.33359	3.40767	1.13105	3.01284	0.00258812	NA
K02444	1.04077	1.34491	1.38772	0.969149	0.332471	NA
K02445	23.4953	-0.637815	0.293365	-2.17413	0.0296953	0.257327
K02446	1.9997	-0.602938	0.873151	-0.690531	0.48986	NA
K02448	0.0845958	-0.555165	3.16075	-0.175644	0.860574	NA
K02450	5.43202	0.276685	0.515599	0.536629	0.591524	NA
K02452	1.17701	0.0613234	1.08631	0.0564509	0.954983	NA
K02453	32.9148	0.313127	0.328383	0.953541	0.340316	0.632059
K02454	19.2371	-0.051041	0.323137	-0.157955	0.874492	0.949792
K02455	8.27867	0.173491	0.452483	0.383419	0.701409	NA
K02456	27.7058	-0.177116	0.252566	-0.701268	0.483136	0.732542
K02457	1.34286	-0.321035	1.07628	-0.298281	0.765489	NA
K02458	1.28381	0.752402	1.05978	0.70996	0.477729	NA
K02459	0.844085	-0.913542	1.40939	-0.648182	0.516867	NA
K02460	1.65621	-1.62085	1.03456	-1.56671	0.117181	NA
K02469	343.947	-0.083304	0.0739015	-1.12723	0.259645	0.569762
K02470	321.96	-0.134255	0.0713483	-1.88169	0.0598786	0.310334
K02471	7.5677	0.395984	0.434116	0.912161	0.361684	NA
K02472	43.7922	-0.125387	0.196291	-0.638781	0.522966	0.754369
K02473	29.2241	0.254611	0.240528	1.05855	0.289804	0.592873
K02474	71.1018	0.258748	0.163146	1.58599	0.112741	0.401726
K02477	43.9001	0.248752	0.187675	1.32544	0.185026	0.496856
K02478	34.6202	0.528934	0.23697	2.23207	0.0256103	0.24522
K02480	0.349906	0.0219143	1.99754	0.0109706	0.991247	NA
K02481	12.4348	-0.150695	0.362115	-0.416154	0.677297	0.847036
K02482	8.26291	-0.067262	0.477047	-0.140996	0.887873	NA
K02483	18.5468	0.603023	0.32672	1.84569	0.0649376	0.322492
K02484	0.211414	1.17605	2.81773	0.417377	0.676403	NA
K02488	1.12727	-0.923032	1.29117	-0.714878	0.474684	NA
K02490	0.0845958	-0.555165	3.16075	-0.175644	0.860574	NA
K02492	24.8399	0.333742	0.261441	1.27655	0.201762	0.504956
K02493	159.488	-0.192467	0.100969	-1.9062	0.0566237	0.305465
K02495	31.3933	-0.227996	0.23034	-0.989826	0.322259	0.616315
K02496	0.652922	-0.417673	1.51083	-0.276453	0.7822	NA
K02498	0.117246	-0.555165	3.16075	-0.175644	0.860574	NA
K02499	27.6186	0.38238	0.234401	1.6313	0.102826	0.3872
K02500	130.709	-0.0194984	0.106475	-0.183126	0.854699	0.938323
K02501	120.257	0.0725188	0.109135	0.664487	0.506379	0.747115
K02502	29.6849	0.694574	0.225388	3.08169	0.00205832	0.0900407
K02503	134.609	-0.178776	0.106781	-1.67422	0.0940867	0.373519
K02509	0.081908	-0.555165	3.16075	-0.175644	0.860574	NA
K02510	8.82909	0.426047	0.442811	0.962143	0.335978	NA
K02517	108.937	-0.235207	0.12352	-1.9042	0.0568841	0.305465
K02518	105.423	-0.134808	0.118252	-1.14001	0.254283	0.563367
K02519	248.044	-0.146235	0.0853448	-1.71346	0.0866274	0.362871
K02520	144.291	-0.0429934	0.109645	-0.392114	0.694974	0.857604
K02521	1.8162	0.236802	0.914113	0.259051	0.795596	NA
K02523	90.1835	-0.180378	0.137686	-1.31007	0.190173	0.497071
K02525	0.0933958	0.598977	3.16075	0.189505	0.849697	NA
K02526	1.16203	-0.965497	1.11381	-0.866838	0.386031	NA
K02527	101.503	-0.223838	0.135473	-1.65227	0.098479	0.382024
K02528	162.755	-0.104419	0.0979102	-1.06648	0.286207	0.591993
K02529	289.673	0.133032	0.118462	1.12299	0.26144	0.571516
K02533	3.19895	-1.68768	0.821193	-2.05515	0.0398643	NA
K02535	19.3238	-0.268197	0.293891	-0.912573	0.361467	0.652131
K02536	120.177	-0.298558	0.113237	-2.63658	0.00837457	0.156513
K02548	78.3602	-0.220144	0.152062	-1.44772	0.147695	0.441367
K02549	1.75958	0.104712	0.915388	0.11439	0.908928	NA
K02551	56.8028	-0.335374	0.192392	-1.74318	0.0813025	0.350436
K02552	0.992256	-0.491942	1.25575	-0.391753	0.695241	NA
K02553	1.08792	0.85218	1.17737	0.723799	0.469189	NA
K02554	0.110432	-0.555165	3.16075	-0.175644	0.860574	NA
K02556	15.7803	0.673176	0.325744	2.06658	0.0387735	0.27882
K02557	57.6029	0.00678091	0.175654	0.0386038	0.969206	0.982414
K02558	19.9606	-0.476131	0.284376	-1.6743	0.0940717	0.373519
K02560	0.30507	0.598987	2.24288	0.267062	0.789422	NA
K02563	153.694	-0.0951269	0.109243	-0.870785	0.383872	0.667224
K02564	205.785	-0.198593	0.0858969	-2.31199	0.020778	0.221345
K02565	0.630043	2.77538	1.66341	1.66849	0.0952185	NA
K02566	2.13328	1.21025	0.994557	1.21688	0.223652	NA
K02567	2.54266	1.22151	0.828457	1.47444	0.140362	NA
K02570	0.081908	-0.555165	3.16075	-0.175644	0.860574	NA
K02572	0.120056	0.598977	3.16075	0.189505	0.849697	NA
K02573	0.36408	2.03503	2.39283	0.850471	0.395063	NA
K02574	78.9179	0.179478	0.137028	1.3098	0.190264	0.497071
K02575	3.0407	0.125846	0.715141	0.175973	0.860315	NA
K02584	31.53	0.103086	0.238173	0.432823	0.665144	0.842078
K02585	24.339	0.310147	0.243023	1.2762	0.201884	0.504956
K02586	22.7106	0.130757	0.253186	0.516447	0.605542	0.806079
K02587	11.5895	0.56957	0.353241	1.61241	0.106873	0.393774
K02588	40.5966	0.210792	0.19097	1.1038	0.269681	0.576296
K02591	20.2555	0.520466	0.270188	1.92631	0.0540651	0.302768
K02596	0.412449	1.13627	2.07943	0.546434	0.584768	NA
K02598	0.848408	1.77375	1.39916	1.26772	0.204898	NA
K02600	192.876	-0.0819062	0.0899646	-0.910427	0.362597	0.652359
K02601	186.598	-0.0448171	0.0919047	-0.487648	0.625799	0.817101
K02609	1.4234	0.873057	1.05044	0.831135	0.405897	NA
K02612	0.406494	-1.0672	2.08506	-0.511832	0.608768	NA
K02613	1.68616	0.569281	0.984405	0.5783	0.563062	NA
K02614	67.9418	0.12348	0.147697	0.836033	0.403136	0.679384
K02617	0.108411	0.598977	3.16075	0.189505	0.849697	NA
K02618	0.0845958	-0.555165	3.16075	-0.175644	0.860574	NA
K02619	1.66915	0.1754	0.93518	0.187558	0.851223	NA
K02621	171.005	-0.290608	0.119829	-2.4252	0.0152999	0.196604
K02622	177.894	-0.280582	0.106118	-2.64406	0.00819181	0.155948
K02624	0.110432	-0.555165	3.16075	-0.175644	0.860574	NA
K02626	6.22824	0.229545	0.598545	0.383505	0.701345	NA
K02635	0.0900065	0.598977	3.16075	0.189505	0.849697	NA
K02639	0.081908	-0.555165	3.16075	-0.175644	0.860574	NA
K02641	0.173266	0.0219082	3.01259	0.00727222	0.994198	NA
K02647	32.6933	0.979831	0.244038	4.01508	5.94265e-05	0.0174544
K02650	123.863	-1.68042	0.582265	-2.88601	0.00390161	0.111697
K02651	2.0361	1.34649	0.917617	1.46738	0.142273	NA
K02652	107.143	0.0646263	0.150999	0.42799	0.668658	0.843412
K02653	91.6629	0.223869	0.157002	1.4259	0.153898	0.453965
K02654	54.5536	0.10178	0.176408	0.576955	0.56397	0.780555
K02655	3.54955	-2.97603	0.93071	-3.19759	0.00138579	NA
K02656	0.394971	0.0219144	1.94495	0.0112674	0.99101	NA
K02658	0.401733	1.20328	1.90968	0.630094	0.528633	NA
K02660	0.081908	-0.555165	3.16075	-0.175644	0.860574	NA
K02662	17.3529	0.0595086	0.314729	0.189079	0.850031	0.93408
K02663	1.4975	0.2445	0.977473	0.250134	0.802484	NA
K02664	1.3987	-0.331873	1.0397	-0.319201	0.749574	NA
K02665	1.19608	-0.426017	1.12045	-0.38022	0.703782	NA
K02666	14.0088	-0.0342878	0.320392	-0.107018	0.914774	0.964967
K02667	0.712761	-1.32068	1.57207	-0.840087	0.40086	NA
K02669	111.477	0.252111	0.151226	1.66711	0.0954917	0.375057
K02670	2.45465	0.23141	0.81257	0.284788	0.775806	NA
K02671	0.201842	-1.13224	2.8616	-0.395665	0.692352	NA
K02674	3.54769	-0.554299	0.986901	-0.561656	0.574351	NA
K02682	0.108411	0.598977	3.16075	0.189505	0.849697	NA
K02683	4.47519	1.70083	0.773743	2.19818	0.0279364	NA
K02687	109.055	0.0756091	0.118081	0.640318	0.521966	0.753756
K02689	0.678932	-0.360683	1.50212	-0.240117	0.81024	NA
K02690	0.568326	-0.0362491	1.67275	-0.0216704	0.982711	NA
K02703	1.47088	-0.56059	0.964037	-0.581502	0.560902	NA
K02704	0.169192	-1.13223	3.16075	-0.358217	0.720181	NA
K02705	0.081908	-0.555165	3.16075	-0.175644	0.860574	NA
K02706	0.193007	0.0219088	2.90483	0.0075422	0.993982	NA
K02742	1.94857	-0.406444	0.891466	-0.455927	0.648442	NA
K02744	0.2511	-1.52926	2.67051	-0.572649	0.566883	NA
K02745	0.2932	-0.555162	2.26757	-0.244826	0.806591	NA
K02746	0.081908	-0.555165	3.16075	-0.175644	0.860574	NA
K02750	0.775579	-0.0731511	1.42705	-0.0512603	0.959118	NA
K02757	13.333	0.454509	0.402705	1.12864	0.25905	0.569633
K02759	0.99205	1.17576	1.45722	0.806853	0.419751	NA
K02760	2.44173	1.11383	0.861985	1.29217	0.1963	NA
K02761	4.77927	0.0904966	0.603121	0.150047	0.880727	NA
K02768	0.383908	0.0219144	1.95661	0.0112002	0.991064	NA
K02769	0.0913578	0.598977	3.16075	0.189505	0.849697	NA
K02770	24.6473	0.692421	0.250344	2.76587	0.00567709	0.131147
K02773	0.363585	0.0219137	2.18011	0.0100516	0.99198	NA
K02774	0.350556	0.0219137	2.20109	0.00995581	0.992057	NA
K02775	48.8955	-0.168212	0.182858	-0.919908	0.357621	0.648385
K02777	2.88107	1.18407	0.749449	1.57992	0.114125	NA
K02779	0.554132	-0.856262	1.65485	-0.517426	0.604859	NA
K02781	0.546131	2.62595	1.85222	1.41773	0.156269	NA
K02782	1.71484	0.935925	1.13049	0.827891	0.407732	NA
K02783	1.0708	0.2174	1.30821	0.166181	0.868015	NA
K02784	74.1921	0.436459	0.178329	2.44749	0.0143853	0.191537
K02791	1.13664	-0.0580096	1.2601	-0.0460357	0.963282	NA
K02793	1.65795	-1.71835	1.02716	-1.67291	0.0943449	NA
K02794	4.75603	0.659114	0.58353	1.12953	0.258675	NA
K02795	4.35337	-0.0433106	0.640469	-0.0676232	0.946086	NA
K02796	3.4357	0.428698	0.644381	0.665287	0.505867	NA
K02798	0.741302	3.00432	1.58503	1.89543	0.058036	NA
K02800	7.12894	0.286863	0.557976	0.514113	0.607173	NA
K02804	8.77678	0.229883	0.412659	0.557078	0.577474	NA
K02805	60.1542	-0.0700558	0.16253	-0.431033	0.666444	0.842103
K02806	15.1608	-0.300786	0.348131	-0.864002	0.387587	0.667982
K02810	28.5263	0.713644	0.274948	2.59556	0.0094438	0.169012
K02819	2.89754	1.39205	0.796007	1.74879	0.0803266	NA
K02821	2.5793	-0.225042	0.77354	-0.290925	0.771108	NA
K02822	2.89818	0.277844	0.791311	0.351118	0.7255	NA
K02823	120.165	-0.0432578	0.110529	-0.391372	0.695522	0.857604
K02824	110.929	-0.0929089	0.11872	-0.782586	0.43387	0.705726
K02825	28.6917	-0.0935785	0.236954	-0.394923	0.6929	0.856646
K02834	118.316	-0.19552	0.116721	-1.67511	0.0939133	0.373519
K02835	178.881	-0.165498	0.0983882	-1.6821	0.09255	0.372374
K02836	186.418	-0.171623	0.0923775	-1.85784	0.0631918	0.320006
K02837	130.773	0.0420542	0.113818	0.369487	0.711765	0.865376
K02838	146.109	-0.177584	0.103483	-1.71608	0.0861482	0.36221
K02839	7.22388	-0.106972	0.485516	-0.220328	0.825616	NA
K02841	10.3701	0.219919	0.371037	0.592715	0.553372	0.77463
K02843	16.5368	0.195555	0.307587	0.635771	0.524926	0.75495
K02844	9.6478	0.221804	0.412301	0.537967	0.5906	0.798509
K02847	0.661668	-1.18427	1.57465	-0.752082	0.452002	NA
K02848	4.26703	0.45982	0.599941	0.766442	0.443413	NA
K02849	1.66769	-1.17334	1.01371	-1.15747	0.247082	NA
K02851	85.7748	-0.076145	0.13559	-0.561581	0.574401	0.788891
K02852	0.588386	1.83038	1.69745	1.07831	0.280895	NA
K02853	0.0845958	-0.555165	3.16075	-0.175644	0.860574	NA
K02854	0.120056	0.598977	3.16075	0.189505	0.849697	NA
K02856	25.0616	-0.274805	0.239478	-1.14752	0.251169	0.560988
K02858	7.68374	0.724134	0.509219	1.42205	0.155013	NA
K02860	113.541	-0.200414	0.125102	-1.602	0.109155	0.394558
K02863	178.404	-0.0596268	0.0947653	-0.629205	0.529215	0.757287
K02864	150.623	-0.11617	0.106229	-1.09358	0.274138	0.581319
K02866	5.80018	0.826375	0.538801	1.53373	0.125097	NA
K02867	148.231	-0.106694	0.09969	-1.07026	0.284504	0.589814
K02869	4.96	0.833133	0.613194	1.35868	0.174249	NA
K02871	145.186	-0.0553375	0.105382	-0.525115	0.599503	0.804119
K02874	137.247	-0.100983	0.110447	-0.914314	0.360552	0.651604
K02875	5.27113	0.943626	0.602804	1.56539	0.11749	NA
K02876	156.832	-0.056753	0.0991282	-0.572522	0.566969	0.782866
K02877	5.29139	0.473855	0.560076	0.846054	0.397523	NA
K02878	146.228	-0.105817	0.11138	-0.950049	0.342087	0.63351
K02879	143.891	-0.0894111	0.106394	-0.84038	0.400695	0.678049
K02881	146.028	-0.128562	0.104519	-1.23003	0.218685	0.523418
K02883	5.34713	0.713801	0.588474	1.21297	0.225141	NA
K02884	131.505	-0.115401	0.106155	-1.08709	0.276995	0.58534
K02885	5.9442	0.887525	0.584472	1.51851	0.128886	NA
K02886	180.906	-0.146297	0.0953822	-1.5338	0.125079	0.42026
K02887	130.014	-0.0684291	0.115081	-0.594617	0.552099	0.774466
K02888	119.665	-0.0752176	0.111981	-0.671702	0.501773	0.745409
K02889	4.24438	1.05351	0.714578	1.47431	0.140398	NA
K02890	137.999	-0.067678	0.104614	-0.646928	0.517678	0.751127
K02892	139.612	-0.0603369	0.107049	-0.563636	0.573002	0.787538
K02895	138.94	-0.0906485	0.104724	-0.865597	0.386711	0.667982
K02896	3.90254	0.302698	0.613536	0.493365	0.621754	NA
K02897	88.9228	-0.172136	0.132369	-1.30042	0.193456	0.49968
K02899	109.605	-0.0580173	0.115072	-0.504185	0.614132	0.809394
K02902	89.05	-0.0289882	0.126614	-0.22895	0.818908	0.917922
K02904	112.376	-0.017831	0.122602	-0.145439	0.884364	0.953963
K02906	175.363	-0.142879	0.0963809	-1.48244	0.138224	0.436909
K02907	97.8923	0.00148243	0.121778	0.0121732	0.990287	0.995857
K02908	4.74899	0.617783	0.620923	0.994943	0.319764	NA
K02909	112.572	-0.204895	0.120114	-1.70584	0.0880375	0.36493
K02910	4.45692	0.932748	0.645814	1.4443	0.148655	NA
K02911	81.2419	-0.164531	0.138155	-1.19091	0.233688	0.541644
K02912	5.68146	1.08327	0.592838	1.82726	0.0676603	NA
K02913	106.342	-0.141225	0.118785	-1.18891	0.234474	0.541662
K02914	61.5073	-0.0159258	0.169335	-0.0940493	0.92507	0.96791
K02915	4.14973	0.536189	0.770646	0.695765	0.486576	NA
K02916	93.8713	-0.0815609	0.130895	-0.6231	0.533219	0.759133
K02919	55.1596	-0.0269858	0.165094	-0.163457	0.870159	0.947588
K02921	4.49147	0.700127	0.654443	1.06981	0.284707	NA
K02922	2.98191	0.664886	0.752799	0.883219	0.377118	NA
K02924	2.89937	0.83141	0.91176	0.911874	0.361835	NA
K02926	164.853	-0.141493	0.102475	-1.38075	0.167355	0.473289
K02927	3.54815	0.817852	0.776066	1.05384	0.291955	NA
K02929	4.75582	0.914813	0.60606	1.50944	0.131185	NA
K02930	7.83591	0.27013	0.480252	0.562476	0.573792	NA
K02931	168.607	-0.0840455	0.0989263	-0.849577	0.39556	0.67426
K02933	168.896	-0.151952	0.0939684	-1.61705	0.105867	0.393774
K02935	135.584	-0.121752	0.112866	-1.07873	0.280708	0.586521
K02936	5.49167	0.86529	0.572841	1.51052	0.13091	NA
K02939	124.693	-0.157	0.110843	-1.41642	0.156651	0.458797
K02944	1.06177	0.271833	1.20256	0.226046	0.821166	NA
K02945	169.168	-0.252834	0.10055	-2.5145	0.0119201	0.181539
K02946	138.117	-0.0728628	0.103487	-0.704075	0.481386	0.731488
K02948	143.125	-0.0297153	0.105399	-0.281932	0.777995	0.897617
K02950	121.599	0.000482204	0.112932	0.00426987	0.996593	0.997564
K02952	137.061	-0.0239787	0.107453	-0.223154	0.823416	0.917922
K02954	105.421	-0.0721872	0.118171	-0.610871	0.541285	0.764342
K02956	121.375	-0.162612	0.110972	-1.46535	0.142826	0.436975
K02959	123.278	-0.118562	0.113848	-1.04141	0.297686	0.596388
K02961	123.867	-0.0385232	0.114446	-0.336607	0.736413	0.876195
K02962	4.39796	0.522698	0.66704	0.783608	0.43327	NA
K02963	109.493	-0.143252	0.124115	-1.15419	0.248424	0.558207
K02965	130.536	-0.123331	0.113584	-1.08582	0.27756	0.58534
K02966	6.70638	0.615117	0.520896	1.18088	0.237649	NA
K02967	169.049	-0.141512	0.0967235	-1.46306	0.143451	0.436975
K02968	110.56	-0.120155	0.117762	-1.02032	0.307575	0.603988
K02970	96.1086	-0.118355	0.123001	-0.962228	0.335935	0.629037
K02974	4.52591	0.387856	0.668283	0.580377	0.561661	NA
K02977	4.81492	0.516103	0.66431	0.776901	0.437217	NA
K02978	5.0095	0.67451	0.614282	1.09804	0.272185	NA
K02979	5.35238	0.289015	0.529611	0.545712	0.585264	NA
K02982	183.589	-0.0823538	0.094039	-0.875742	0.381171	0.667224
K02984	5.02711	0.582762	0.632707	0.921062	0.357018	NA
K02986	171.006	-0.0475572	0.0936427	-0.507858	0.611553	0.808146
K02987	7.12373	0.482688	0.48438	0.996507	0.319004	NA
K02988	165.743	-0.134221	0.0973855	-1.37824	0.168129	0.473748
K02990	114.492	-0.125743	0.120317	-1.0451	0.295979	0.596388
K02991	5.78353	0.462939	0.54696	0.846386	0.397338	NA
K02992	164.264	-0.0772317	0.0963977	-0.801178	0.423029	0.693578
K02994	152.322	-0.0741797	0.105425	-0.703624	0.481667	0.731488
K02995	4.19078	0.681691	0.708343	0.962374	0.335862	NA
K02996	142.129	-0.0653878	0.104532	-0.625529	0.531624	0.758623
K03040	212.343	-0.118624	0.0948271	-1.25095	0.210951	0.518734
K03041	13.779	0.416934	0.393512	1.05952	0.289364	0.592852
K03042	7.53206	0.672608	0.520311	1.2927	0.196113	NA
K03043	362.724	-0.135882	0.0746937	-1.81918	0.0688834	0.326323
K03044	8.09111	1.07123	0.498759	2.14779	0.0317303	NA
K03045	6.42303	0.793676	0.562588	1.41076	0.158316	NA
K03046	405.173	-0.169898	0.0661312	-2.5691	0.0101964	0.174562
K03047	6.11866	0.644558	0.536937	1.20044	0.22997	NA
K03048	2.51865	-1.14469	0.794415	-1.44092	0.149608	NA
K03049	6.01738	0.426551	0.581431	0.733623	0.463178	NA
K03050	2.84379	0.604163	0.868721	0.695462	0.486766	NA
K03051	1.03319	0.327879	1.20526	0.27204	0.785591	NA
K03053	3.89734	-0.0452571	0.718616	-0.0629782	0.949784	NA
K03055	4.26919	0.757681	0.649914	1.16582	0.243688	NA
K03056	0.0913578	0.598977	3.16075	0.189505	0.849697	NA
K03057	10.5646	0.454217	0.511685	0.887688	0.374709	0.661351
K03058	4.74255	0.712375	0.612954	1.1622	0.245155	NA
K03059	0.699044	-1.24602	1.56695	-0.795184	0.426506	NA
K03060	27.1555	0.233328	0.227175	1.02708	0.304381	0.600006
K03070	315.445	-0.156056	0.0761829	-2.04845	0.0405164	0.281425
K03071	2.96822	-1.15503	0.759232	-1.52131	0.128182	NA
K03072	34.1045	-0.268306	0.208305	-1.28805	0.19773	0.504956
K03073	81.7464	-0.0721911	0.137601	-0.524639	0.599834	0.804119
K03074	29.4362	-0.0350366	0.233464	-0.150073	0.880707	0.952016
K03075	79.4758	-0.257082	0.137473	-1.87006	0.0614754	0.314411
K03076	223.843	-0.0670576	0.0888826	-0.754451	0.450579	0.713757
K03077	92.5255	0.10946	0.126898	0.862584	0.388366	0.667982
K03078	0.108411	0.598977	3.16075	0.189505	0.849697	NA
K03079	8.30155	0.0246963	0.546304	0.0452062	0.963943	NA
K03086	351.286	-0.131829	0.0821728	-1.6043	0.108649	0.394558
K03087	1.99954	0.889707	0.904444	0.983706	0.32526	NA
K03088	34.3934	-0.136471	0.203429	-0.670854	0.502314	0.745673
K03089	6.26854	-0.465524	0.525666	-0.885589	0.375839	NA
K03090	2.20499	0.883314	0.854029	1.03429	0.301001	NA
K03091	77.8174	0.241315	0.189257	1.27506	0.202288	0.505193
K03092	118.205	-0.199944	0.118411	-1.68856	0.0913033	0.36974
K03093	4.53732	0.937521	0.606061	1.54691	0.121885	NA
K03095	0.538054	-0.555116	1.70624	-0.325345	0.74492	NA
K03098	18.5599	0.162285	0.285267	0.568887	0.569433	0.784687
K03100	236.546	0.0176867	0.0847142	0.208781	0.834619	0.923065
K03101	128.78	-0.13139	0.106551	-1.23312	0.21753	0.523391
K03105	0.54007	1.80415	1.72677	1.04481	0.296109	NA
K03106	187.62	-0.0318577	0.0900751	-0.35368	0.723579	0.869923
K03110	157.434	-0.0315309	0.098862	-0.318939	0.749773	0.8834
K03111	236.956	-0.240466	0.0852148	-2.82188	0.00477433	0.121015
K03112	0.38494	0.0219144	1.95546	0.0112068	0.991058	NA
K03113	29.4179	-0.14482	0.220582	-0.656536	0.511479	0.74825
K03116	82.585	-0.11643	0.133254	-0.873747	0.382256	0.667224
K03117	4.8491	0.44499	0.587117	0.757924	0.448496	NA
K03118	104.104	-0.116961	0.122042	-0.95837	0.337876	0.629804
K03120	7.3052	0.578101	0.482913	1.19711	0.231263	NA
K03124	14.1236	0.571001	0.456931	1.24964	0.21143	0.518734
K03136	3.93236	0.528469	0.647735	0.815872	0.414573	NA
K03147	76.3738	0.124235	0.145412	0.854363	0.392904	0.671645
K03148	14.8788	-0.106254	0.33984	-0.312659	0.75454	0.885132
K03149	34.523	-0.129868	0.211758	-0.613287	0.539686	0.763824
K03150	87.6213	-0.238025	0.137567	-1.73026	0.0835847	0.356535
K03151	64.8728	0.305923	0.167786	1.82329	0.0682598	0.326323
K03152	101.033	-0.0299479	0.126851	-0.236087	0.813365	0.917322
K03154	41.0724	0.0403305	0.199349	0.202311	0.839674	0.926661
K03163	0.388999	-1.10309	1.91892	-0.574852	0.565391	NA
K03166	8.00405	0.602007	0.488847	1.23148	0.218142	NA
K03167	7.17405	0.945496	0.695974	1.35852	0.174298	NA
K03168	245.556	-0.104387	0.0831287	-1.25573	0.209215	0.516381
K03169	266.117	0.0372546	0.0865294	0.430542	0.666801	0.842103
K03177	140.703	-0.149966	0.102144	-1.46819	0.142054	0.436909
K03179	9.34657	0.162451	0.386892	0.419887	0.674568	NA
K03182	11.6737	0.469526	0.35635	1.3176	0.187639	0.496933
K03183	80.5149	-0.336209	0.148477	-2.26438	0.0235506	0.235049
K03185	0.0913578	0.598977	3.16075	0.189505	0.849697	NA
K03186	14.046	0.199419	0.370815	0.537784	0.590726	0.798509
K03187	0.0913578	0.598977	3.16075	0.189505	0.849697	NA
K03189	0.433165	-0.398311	1.90067	-0.209563	0.834009	NA
K03191	0.0933958	0.598977	3.16075	0.189505	0.849697	NA
K03196	0.724651	-1.36368	1.67944	-0.811986	0.4168	NA
K03199	0.427763	-1.2382	2.0773	-0.596062	0.551134	NA
K03201	0.120056	0.598977	3.16075	0.189505	0.849697	NA
K03203	0.324128	-1.78925	2.48923	-0.718794	0.472268	NA
K03205	161.136	0.295207	0.13997	2.10907	0.0349383	0.271068
K03208	2.4576	-0.718033	0.81978	-0.875885	0.381092	NA
K03210	102.098	-0.129382	0.121892	-1.06145	0.288486	0.592852
K03212	0.426904	2.21429	2.27701	0.972455	0.330824	NA
K03214	1.12536	-1.52833	1.40066	-1.09115	0.275207	NA
K03215	208.753	-0.00975988	0.0913132	-0.106884	0.914881	0.964967
K03216	52.424	0.187652	0.18507	1.01395	0.310605	0.605312
K03217	177.441	-0.110278	0.0985977	-1.11847	0.263368	0.573532
K03218	90.6576	-0.0993921	0.12963	-0.766737	0.443238	0.711951
K03219	2.63826	-0.994341	0.839231	-1.18482	0.236087	NA
K03222	3.76562	-0.485717	0.682032	-0.712162	0.476365	NA
K03223	1.38451	-0.972243	1.10087	-0.883157	0.377151	NA
K03224	9.13929	0.0560874	0.44397	0.126332	0.89947	NA
K03226	5.82702	0.0360489	0.509419	0.0707648	0.943585	NA
K03227	4.18517	-0.239343	0.670801	-0.356801	0.72124	NA
K03228	5.73734	-0.345495	0.526458	-0.656263	0.511655	NA
K03229	4.34555	-0.608473	0.644166	-0.944592	0.344867	NA
K03230	13.7354	-0.126657	0.389356	-0.325298	0.744955	0.880246
K03231	8.3906	1.17487	0.514907	2.28172	0.0225059	NA
K03232	4.62624	0.473643	0.661173	0.716368	0.473764	NA
K03234	11.504	0.846842	0.464304	1.82389	0.068168	0.326323
K03236	4.45779	0.342003	0.618915	0.552584	0.580548	NA
K03237	7.24701	0.975327	0.568788	1.71475	0.0863916	NA
K03238	4.48403	0.328004	0.614671	0.533625	0.593601	NA
K03242	7.71087	0.338446	0.502773	0.673159	0.500846	NA
K03243	8.48322	0.635524	0.552586	1.15009	0.250107	NA
K03263	4.92948	0.84426	0.601567	1.40344	0.160487	NA
K03264	5.9974	1.03238	0.646548	1.59675	0.110321	NA
K03265	7.90881	0.685571	0.665189	1.03064	0.302709	NA
K03269	86.838	-0.285105	0.153445	-1.85803	0.0631644	0.320006
K03270	91.2365	-0.253482	0.134652	-1.88251	0.0597674	0.310334
K03271	53.2035	-0.15331	0.172287	-0.889855	0.373544	0.661351
K03272	15.6254	-0.151294	0.319777	-0.473125	0.636124	0.822561
K03273	24.6531	-0.0272947	0.250532	-0.108947	0.913245	0.964967
K03274	24.8257	0.110271	0.269409	0.409307	0.682314	0.84969
K03281	111.239	-0.323955	0.136528	-2.37282	0.017653	0.212162
K03282	103.282	-0.00499331	0.13065	-0.0382191	0.969513	0.982414
K03284	116.237	-0.153409	0.116701	-1.31455	0.188662	0.497071
K03286	80.9707	-0.0386789	0.161896	-0.238912	0.811174	0.915353
K03291	1.62119	-0.316787	0.970064	-0.326563	0.743998	NA
K03292	200.564	-0.19477	0.106183	-1.83428	0.0666124	0.325309
K03293	1.08797	0.845104	1.1913	0.709394	0.47808	NA
K03294	7.61446	-0.417689	0.470968	-0.886874	0.375147	NA
K03296	6.49974	-0.244279	0.481348	-0.507489	0.611812	NA
K03297	7.95287	0.189222	0.459827	0.411506	0.680702	NA
K03299	12.5462	0.262697	0.359125	0.731493	0.464478	0.722365
K03300	3.64348	-0.0646746	0.737588	-0.087684	0.930128	NA
K03301	0.182716	1.17605	3.16075	0.372079	0.709834	NA
K03303	53.8795	-0.0230228	0.208421	-0.110463	0.912042	0.964967
K03305	113.663	-0.260736	0.119565	-2.1807	0.0292054	0.257327
K03306	17.9756	-0.2582	0.299195	-0.862983	0.388147	0.667982
K03307	303.81	-0.111915	0.0805088	-1.3901	0.164498	0.469081
K03308	290.342	-0.0771577	0.0817539	-0.94378	0.345282	0.634406
K03310	232.715	-0.0653628	0.0907513	-0.720241	0.471377	0.728834
K03311	3.8228	0.0658922	0.610199	0.107985	0.914008	NA
K03312	70.0197	-0.0902388	0.14737	-0.612329	0.54032	0.763824
K03313	29.7655	-0.368913	0.222604	-1.65726	0.0974665	0.379529
K03314	1.56034	0.431433	0.957649	0.450513	0.652341	NA
K03315	65.7835	-0.188334	0.171101	-1.10072	0.271018	0.577117
K03316	6.97069	1.25237	0.521884	2.39971	0.0164081	NA
K03317	3.93833	-1.55642	0.674848	-2.30633	0.0210923	NA
K03319	4.88973	0.805594	0.545873	1.47579	0.14	NA
K03320	189.2	-0.00069189	0.0979062	-0.00706686	0.994362	0.996786
K03321	115.556	-0.0559322	0.138005	-0.405291	0.685264	0.851301
K03322	2.88784	-0.335988	0.754954	-0.445045	0.656287	NA
K03324	305.371	-0.0280896	0.0710821	-0.395171	0.692716	0.856646
K03325	9.01038	-0.244046	0.440867	-0.55356	0.57988	NA
K03326	6.24109	0.501284	0.516155	0.971189	0.331454	NA
K03327	114.627	-0.228557	0.119437	-1.91362	0.0556681	0.304378
K03330	15.9501	0.296728	0.307881	0.963774	0.335159	0.628729
K03332	52.7921	-0.320093	0.191841	-1.66853	0.0952097	0.375057
K03333	0.117246	-0.555165	3.16075	-0.175644	0.860574	NA
K03335	11.9195	0.711957	0.402742	1.76778	0.0770983	0.346746
K03336	5.03522	0.170812	0.758991	0.225052	0.821939	NA
K03337	8.3143	0.329692	0.462754	0.712457	0.476182	NA
K03338	1.94783	1.70804	0.98678	1.73092	0.0834662	NA
K03340	109.806	-0.0908226	0.121056	-0.750255	0.453101	0.714398
K03342	4.11882	-1.12755	0.612067	-1.84221	0.0654448	NA
K03346	7.89291	-0.72513	0.51439	-1.40969	0.158631	NA
K03365	5.64721	0.739286	0.674006	1.09685	0.272705	NA
K03366	0.0933958	0.598977	3.16075	0.189505	0.849697	NA
K03367	16.0858	0.834176	0.312582	2.66867	0.00761531	0.15201
K03385	50.1691	0.0403397	0.183622	0.219689	0.826113	0.918976
K03386	2.52327	-0.172829	0.802995	-0.215231	0.829587	NA
K03387	0.81255	0.762079	1.53483	0.496522	0.619526	NA
K03388	35.9441	0.076752	0.235582	0.325797	0.744578	0.880246
K03389	25.5669	-0.0887971	0.240332	-0.369477	0.711773	0.865376
K03390	22.0599	-0.0991333	0.259724	-0.381687	0.702693	0.862015
K03392	0.108411	0.598977	3.16075	0.189505	0.849697	NA
K03394	19.1525	0.245522	0.281592	0.871908	0.383259	0.667224
K03399	7.14526	0.870796	0.505463	1.72277	0.0849306	NA
K03402	77.8081	-0.0761202	0.148262	-0.513416	0.60766	0.807073
K03403	0.28375	-1.63022	2.2555	-0.722777	0.469817	NA
K03404	5.39871	0.142202	0.523938	0.271409	0.786076	NA
K03405	4.11513	0.567859	0.645279	0.88002	0.378849	NA
K03406	148.95	0.71302	0.170311	4.18657	2.83201e-05	0.0145565
K03407	28.1179	0.774609	0.258137	3.00077	0.00269298	0.099085
K03408	16.8575	0.52239	0.3702	1.4111	0.158215	0.460044
K03409	4.64189	-0.376976	0.64112	-0.587997	0.556534	NA
K03410	11.2661	1.15805	0.38479	3.00956	0.00261628	0.099085
K03411	9.41869	0.874251	0.406194	2.1523	0.0313738	NA
K03412	17.3519	0.616489	0.326713	1.88694	0.0591679	0.310334
K03413	27.7247	1.05319	0.259849	4.0531	5.05431e-05	0.0173194
K03414	0.0913578	0.598977	3.16075	0.189505	0.849697	NA
K03415	15.8301	0.676215	0.308443	2.19235	0.0283545	0.257327
K03417	0.570136	-1.81212	1.5994	-1.133	0.257212	NA
K03420	8.4484	0.633253	0.618043	1.02461	0.305547	NA
K03421	7.0587	0.887839	0.509526	1.74248	0.0814247	NA
K03422	4.05386	1.16823	0.699837	1.66929	0.0950607	NA
K03424	206.399	-0.0888492	0.0874562	-1.01593	0.309663	0.604249
K03426	88.8717	0.0991129	0.13177	0.752167	0.451951	0.713757
K03427	489.972	-0.0916562	0.077942	-1.17595	0.239613	0.547992
K03428	0.110432	-0.555165	3.16075	-0.175644	0.860574	NA
K03429	8.1404	-0.0923629	0.428996	-0.2153	0.829533	NA
K03430	6.99793	-0.762983	0.476719	-1.60049	0.10949	NA
K03431	91.1146	0.21317	0.143813	1.48227	0.138269	0.436909
K03432	5.30447	1.43896	0.662953	2.17053	0.0299663	NA
K03433	5.52068	0.583342	0.542022	1.07623	0.281823	NA
K03435	0.739665	-2.97712	1.58994	-1.87247	0.061142	NA
K03436	7.2629	0.553844	0.457917	1.20949	0.226476	NA
K03437	211.94	-0.117663	0.0864547	-1.36098	0.173521	0.481362
K03438	158.933	-0.0541531	0.102093	-0.530428	0.595815	0.802224
K03439	138.828	-0.112426	0.106953	-1.05117	0.29318	0.595042
K03442	73.9092	-0.0796415	0.15771	-0.504986	0.613569	0.809171
K03446	2.79144	-0.209261	0.844104	-0.247909	0.804205	NA
K03451	7.63658	0.165197	0.489071	0.337776	0.735532	NA
K03453	220.514	-0.212458	0.0903616	-2.35119	0.0187133	0.212733
K03455	138.531	-0.345336	0.130329	-2.64973	0.00805556	0.155948
K03457	1.18934	0.789311	1.34608	0.586376	0.557623	NA
K03462	5.27139	0.0433446	0.673866	0.0643222	0.948714	NA
K03464	0.0933958	0.598977	3.16075	0.189505	0.849697	NA
K03465	46.2803	-0.0788736	0.191704	-0.411435	0.680754	0.848775
K03466	232.062	-0.244269	0.0838659	-2.91261	0.00358419	0.111697
K03469	115.443	-0.23345	0.124453	-1.87581	0.0606813	0.312683
K03470	149.515	-0.116146	0.104916	-1.10704	0.268277	0.575759
K03471	21.5534	-0.0309175	0.294277	-0.105063	0.916326	0.965276
K03472	0.120056	0.598977	3.16075	0.189505	0.849697	NA
K03473	33.8386	0.0208693	0.210583	0.0991028	0.921057	0.966497
K03474	45.7105	-0.321465	0.18413	-1.74586	0.0808347	0.350436
K03475	5.16752	-0.0771836	0.637044	-0.121159	0.903565	NA
K03476	4.67676	-0.290497	0.564427	-0.514676	0.606779	NA
K03480	0.929445	3.34219	1.47939	2.25917	0.023873	NA
K03481	0.696481	1.27657	1.56665	0.814842	0.415163	NA
K03483	2.73269	0.563292	0.801378	0.702905	0.482115	NA
K03484	7.45488	0.801025	0.471264	1.69974	0.0891802	NA
K03486	2.48148	1.33904	0.845376	1.58396	0.113203	NA
K03488	2.47388	1.38349	0.891115	1.55253	0.120534	NA
K03490	0.495097	0.566749	1.85195	0.306028	0.759584	NA
K03491	0.64372	1.26422	1.58693	0.796646	0.425657	NA
K03492	0.698428	1.27127	1.56652	0.811523	0.417065	NA
K03495	224.08	-0.061972	0.085626	-0.723752	0.469218	0.726988
K03496	314.287	0.0963017	0.0717816	1.34159	0.179728	0.490082
K03497	255.028	-0.0958372	0.0805182	-1.19025	0.233946	0.541644
K03498	243.139	-0.086985	0.0811153	-1.07236	0.283558	0.589479
K03499	202.973	-0.0477542	0.085608	-0.557824	0.576965	0.789717
K03500	65.2204	0.254366	0.16904	1.50477	0.132383	0.427955
K03501	129.954	-0.126331	0.109429	-1.15446	0.248313	0.558207
K03502	289.132	-0.00605882	0.0878582	-0.0689613	0.94502	0.97528
K03503	93.6745	-0.246677	0.15464	-1.59517	0.110674	0.397806
K03517	113.803	0.0205368	0.128483	0.15984	0.873007	0.949182
K03518	8.63069	-0.487306	0.405992	-1.20028	0.230029	NA
K03519	0.081908	-0.555165	3.16075	-0.175644	0.860574	NA
K03520	1.45379	0.211742	0.976806	0.21677	0.828388	NA
K03521	111.429	-0.15801	0.114916	-1.37501	0.16913	0.473748
K03522	133.112	-0.050797	0.110086	-0.461429	0.644491	0.827654
K03523	40.2817	0.46401	0.196422	2.3623	0.0181617	0.212162
K03524	135.719	-0.0982485	0.106415	-0.923261	0.355871	0.64629
K03525	100.296	0.0707005	0.130817	0.540454	0.588884	0.797068
K03526	161.046	-0.0761536	0.0999317	-0.762056	0.446027	0.712046
K03527	116.209	-0.185244	0.115548	-1.60318	0.108896	0.394558
K03528	0.790031	0.0575877	1.3181	0.04369	0.965151	NA
K03529	102.631	0.228869	0.142306	1.60829	0.107773	0.393774
K03530	255.608	-0.0219635	0.085788	-0.256021	0.797935	0.906383
K03531	228.683	-0.103844	0.0855698	-1.21355	0.224918	0.532825
K03534	62.6686	-0.0816571	0.157452	-0.518615	0.604029	0.805372
K03535	0.541005	-0.612057	1.70778	-0.358393	0.720049	NA
K03536	106.974	0.00505647	0.117901	0.0428873	0.965791	0.982414
K03537	2.10791	0.403987	0.985673	0.409859	0.68191	NA
K03538	4.60539	0.393485	0.589839	0.667106	0.504704	NA
K03539	3.53695	1.044	0.776482	1.34453	0.178777	NA
K03540	3.16414	1.46333	0.815296	1.79485	0.0726782	NA
K03543	26.255	-0.411519	0.250017	-1.64597	0.0997709	0.384857
K03544	195.391	0.00988483	0.0898441	0.110022	0.912392	0.964967
K03545	173.682	-0.0376174	0.0994899	-0.378103	0.705354	0.862573
K03546	82.7818	0.181999	0.133018	1.36823	0.171241	0.478358
K03547	66.2634	0.206422	0.15498	1.33192	0.182885	0.494457
K03548	1.96214	0.0270241	0.924228	0.0292396	0.976673	NA
K03549	10.4965	0.192392	0.38763	0.496328	0.619663	0.813036
K03550	137.827	-0.115149	0.104375	-1.10323	0.269929	0.576296
K03551	178.847	-0.167834	0.0987708	-1.69923	0.089276	0.367103
K03552	6.63367	0.395041	0.540484	0.730903	0.464839	NA
K03553	202.253	-0.177202	0.0903621	-1.96102	0.0498764	0.299396
K03554	1.65574	-0.466314	0.937653	-0.497321	0.618963	NA
K03555	262.682	-0.0675723	0.0816888	-0.827191	0.408129	0.681417
K03556	0.76028	0.741409	1.69062	0.438542	0.660993	NA
K03557	1.11215	0.330634	1.17624	0.281094	0.778638	NA
K03558	17.7501	-0.462574	0.291605	-1.5863	0.112671	0.401726
K03559	72.7161	-0.0733319	0.175325	-0.418264	0.675754	0.846133
K03560	12.1212	-0.117912	0.352938	-0.334086	0.738315	0.876611
K03561	213.651	-0.142963	0.0910232	-1.57063	0.11627	0.40517
K03562	16.1063	0.0484491	0.310801	0.155885	0.876124	0.95056
K03563	8.87189	0.938275	0.419716	2.2355	0.0253846	NA
K03564	88.3373	-0.0686357	0.130769	-0.524863	0.599679	0.804119
K03565	85.5147	-0.119732	0.13372	-0.895391	0.370578	0.65852
K03566	0.427622	0.0219145	1.91174	0.0114631	0.990854	NA
K03567	0.385946	0.0219138	2.14703	0.0102066	0.991856	NA
K03568	74.2918	-0.162753	0.154417	-1.05399	0.291888	0.594181
K03569	190.532	0.00661766	0.088936	0.0744092	0.940685	0.973729
K03570	113.272	-0.0239096	0.113867	-0.209978	0.833685	0.922528
K03571	6.22144	1.26417	0.530205	2.38431	0.0171114	NA
K03572	179.55	-0.139928	0.0941247	-1.48663	0.137113	0.435711
K03573	13.8252	-0.140804	0.365137	-0.385619	0.699779	0.859979
K03574	344.63	-0.0570131	0.0812001	-0.702132	0.482597	0.732265
K03575	91.4169	-0.111673	0.129273	-0.863855	0.387667	0.667982
K03577	2.61289	-0.32313	0.818657	-0.394708	0.693058	NA
K03578	31.7695	-0.00615548	0.23702	-0.0259703	0.979281	0.989873
K03579	35.1294	-0.0340181	0.305164	-0.111475	0.91124	0.964967
K03580	7.71848	-0.0796538	0.436006	-0.182689	0.855042	NA
K03581	152.554	0.277387	0.10857	2.55492	0.0106212	0.175843
K03582	23.9055	0.0420974	0.275486	0.152811	0.878547	0.951682
K03583	12.7629	0.0528842	0.362112	0.146044	0.883887	0.953948
K03584	94.6593	-0.210131	0.131195	-1.60166	0.10923	0.394558
K03585	240.135	-0.19682	0.105213	-1.87068	0.0613892	0.314411
K03586	0.702712	-0.333495	1.49571	-0.222967	0.823561	NA
K03587	140.522	-0.285613	0.115237	-2.47848	0.0131944	0.184543
K03588	153.586	-0.160632	0.0995715	-1.61323	0.106694	0.393774
K03589	55.409	-0.237146	0.195736	-1.21157	0.225679	0.533942
K03590	116.583	-0.323756	0.113843	-2.84387	0.00445689	0.119005
K03591	0.698673	-0.336898	1.43617	-0.234581	0.814534	NA
K03592	44.068	-0.156492	0.199939	-0.782697	0.433805	0.705726
K03593	104.976	-0.213715	0.124881	-1.71135	0.0870162	0.362891
K03594	51.4221	-0.0732556	0.16977	-0.431499	0.666106	0.842103
K03595	141.513	-0.162319	0.106175	-1.5288	0.126315	0.421715
K03596	210.716	-0.097259	0.0934918	-1.04029	0.298203	0.596388
K03598	0.579968	-0.912951	1.56227	-0.584373	0.558969	NA
K03599	0.929162	-0.240415	1.30104	-0.184787	0.853396	NA
K03600	0.919131	-0.310122	1.30325	-0.237961	0.811911	NA
K03601	161.867	-0.0563518	0.0999873	-0.56359	0.573033	0.787538
K03602	58.9584	0.194676	0.158398	1.22903	0.21906	0.523706
K03603	0.321074	-0.555162	2.21951	-0.250128	0.802489	NA
K03604	0.120056	0.598977	3.16075	0.189505	0.849697	NA
K03605	2.57294	0.213677	0.740639	0.288504	0.772961	NA
K03607	1.35028	0.0653938	1.02298	0.0639249	0.94903	NA
K03608	6.34122	0.30407	0.479688	0.633893	0.526151	NA
K03609	20.8715	0.338294	0.272851	1.23985	0.215031	0.521349
K03610	8.70008	0.423836	0.435762	0.972633	0.330736	NA
K03611	0.898442	0.389023	1.26218	0.308214	0.757919	NA
K03612	93.4207	-0.0316161	0.125509	-0.251902	0.801117	0.908994
K03613	111.062	-0.00434519	0.119648	-0.0363165	0.97103	0.982983
K03614	125.084	-0.0364245	0.111536	-0.326572	0.743991	0.880246
K03615	152.818	-0.0956744	0.102223	-0.935934	0.349307	0.638379
K03616	122.664	-0.0313399	0.113284	-0.27665	0.782049	0.897617
K03617	109.363	-0.073889	0.123473	-0.598425	0.549556	0.772525
K03620	2.7136	0.561644	0.752925	0.745949	0.455698	NA
K03621	86.0883	0.0417326	0.145105	0.287602	0.773651	0.895119
K03622	4.72492	1.24767	0.680935	1.83229	0.0669084	NA
K03624	188.051	-0.0916232	0.0960433	-0.953978	0.340095	0.632059
K03625	125.743	-0.166441	0.110298	-1.50901	0.131297	0.426527
K03626	4.03271	0.839707	0.748082	1.12248	0.261659	NA
K03627	4.15295	0.560229	0.747266	0.749706	0.453432	NA
K03628	133.3	-0.105032	0.109307	-0.960892	0.336606	0.62972
K03629	169.952	-0.0479802	0.0972981	-0.493125	0.621924	0.814962
K03630	184.052	-0.183639	0.0921145	-1.9936	0.0461959	0.289109
K03631	177.776	-0.113605	0.0945469	-1.20158	0.229528	0.539174
K03632	0.344495	-0.967878	2.17171	-0.445676	0.655832	NA
K03633	0.0845958	-0.555165	3.16075	-0.175644	0.860574	NA
K03634	4.11497	-1.11844	0.631936	-1.76987	0.0767488	NA
K03635	0.57077	1.85925	1.59884	1.16288	0.24488	NA
K03636	4.77644	0.228897	0.567151	0.40359	0.686514	NA
K03637	20.9205	0.47047	0.286475	1.64227	0.100533	0.385628
K03638	4.12529	0.982072	0.671814	1.46182	0.14379	NA
K03639	29.6008	0.503722	0.239372	2.10435	0.0353477	0.273214
K03640	81.8334	-0.344244	0.158872	-2.1668	0.0302498	0.257615
K03641	37.4425	-0.0687488	0.201986	-0.340365	0.733582	0.874322
K03642	47.2551	-0.387578	0.199991	-1.93798	0.0526255	0.302768
K03643	0.940822	0.290883	1.3001	0.223739	0.82296	NA
K03644	5.424	0.0829738	0.567421	0.14623	0.88374	NA
K03645	0.0845958	-0.555165	3.16075	-0.175644	0.860574	NA
K03646	0.103264	-0.555165	3.16075	-0.175644	0.860574	NA
K03647	1.14217	-0.498483	1.19672	-0.416543	0.677013	NA
K03648	126.333	-0.226113	0.110614	-2.04416	0.0409381	0.283396
K03649	0.195028	-1.13224	2.89469	-0.391141	0.695693	NA
K03650	180.057	-0.209549	0.0964663	-2.17225	0.0298365	0.257327
K03651	15.9265	-0.014487	0.356012	-0.0406926	0.967541	0.982414
K03652	13.2071	-0.0577368	0.363226	-0.158956	0.873704	0.949437
K03654	327.784	-0.291649	0.096454	-3.02371	0.00249697	0.099085
K03655	550.783	-0.0754799	0.0697452	-1.08222	0.279153	0.585652
K03656	3.05056	0.217596	0.814583	0.267126	0.789372	NA
K03657	378.422	-0.0257272	0.0657717	-0.391159	0.69568	0.857604
K03658	25.147	-0.150309	0.257076	-0.584686	0.558759	0.777744
K03660	27.9056	0.340711	0.257389	1.32372	0.185596	0.496856
K03664	137.105	-0.153303	0.105152	-1.45792	0.144864	0.436975
K03665	143.282	-0.010864	0.105358	-0.103116	0.917871	0.965291
K03666	9.36542	0.318079	0.407187	0.781162	0.434707	NA
K03667	17.9717	0.264279	0.283744	0.9314	0.351646	0.641513
K03669	0.479673	0.552497	1.73783	0.317923	0.750543	NA
K03670	1.07062	-1.34585	1.29269	-1.04112	0.297818	NA
K03671	155.228	-0.08084	0.0972986	-0.830845	0.406061	0.681417
K03672	0.081908	-0.555165	3.16075	-0.175644	0.860574	NA
K03673	1.45623	-0.138472	0.988389	-0.140098	0.888582	NA
K03674	0.225657	0.0219096	2.75748	0.00794554	0.99366	NA
K03676	1.21706	2.3174	1.35812	1.70632	0.0879477	NA
K03679	5.26418	0.729084	0.60513	1.20484	0.228266	NA
K03683	1.65819	-0.0918303	0.93456	-0.0982604	0.921725	NA
K03684	9.45664	0.130698	0.399703	0.326988	0.743677	NA
K03685	145.924	-0.0364384	0.103182	-0.353147	0.723978	0.869923
K03686	244.492	-0.1443	0.0793114	-1.81941	0.0688489	0.326323
K03687	141.859	-0.128416	0.101097	-1.27023	0.204004	0.508403
K03688	35.106	0.470074	0.295734	1.58952	0.111944	0.40097
K03694	51.7234	-0.137522	0.211476	-0.650298	0.5155	0.749552
K03695	254.661	-0.136133	0.098831	-1.37744	0.168377	0.473748
K03696	222.371	-0.16705	0.0858147	-1.94664	0.0515778	0.302768
K03697	0.320086	0.598985	2.50815	0.238815	0.811249	NA
K03698	41.9064	0.365423	0.187139	1.95268	0.0508579	0.300471
K03699	272.223	-0.0722631	0.0762553	-0.947647	0.343309	0.634181
K03700	19.3225	0.175555	0.285834	0.614185	0.539093	0.763824
K03701	461.522	-0.191811	0.0641911	-2.98812	0.00280697	0.099085
K03702	249.082	-0.0955233	0.0851097	-1.12236	0.261711	0.571516
K03703	226.538	-0.190708	0.0904173	-2.1092	0.0349274	0.271068
K03704	25.5025	0.13021	0.242545	0.536849	0.591372	0.798734
K03705	55.6556	0.0465281	0.164295	0.283199	0.777024	0.897617
K03706	12.1401	0.958317	0.354102	2.70633	0.00680323	0.146968
K03707	4.29048	-0.597997	0.587402	-1.01804	0.30866	NA
K03708	13.5182	0.0915268	0.334999	0.273215	0.784688	0.898284
K03709	21.1162	0.201351	0.263298	0.764726	0.444435	0.711975
K03710	4.42656	-0.0572634	0.580565	-0.0986338	0.921429	NA
K03711	120.89	-0.166312	0.126913	-1.31044	0.190045	0.497071
K03716	2.45603	-1.90989	0.953851	-2.0023	0.045253	NA
K03718	77.507	-0.341671	0.160632	-2.12705	0.0334161	0.263232
K03719	66.8051	-0.101248	0.161979	-0.625067	0.531927	0.758623
K03720	0.641892	-2.02145	1.8576	-1.08821	0.276504	NA
K03721	0.227678	-1.13224	2.75834	-0.410478	0.681456	NA
K03722	50.9036	-0.0443936	0.30719	-0.144515	0.885094	0.954249
K03723	253.983	-0.192303	0.0809969	-2.37421	0.0175866	0.212162
K03724	22.6064	0.845301	0.306895	2.75437	0.00588057	0.132862
K03725	5.46932	0.621228	0.728913	0.852267	0.394066	NA
K03726	7.74907	0.690862	0.623751	1.10759	0.268037	NA
K03727	0.198417	1.17605	2.87803	0.408632	0.68281	NA
K03732	13.5441	-0.263518	0.410387	-0.642121	0.520794	0.753323
K03733	116.811	-0.157679	0.114046	-1.3826	0.166789	0.47299
K03734	117.713	-0.0630952	0.113659	-0.555125	0.578809	0.791244
K03735	0.927038	1.03564	1.32872	0.779427	0.435728	NA
K03736	0.836717	-0.715995	1.4509	-0.493484	0.621671	NA
K03737	392.79	0.0123225	0.0752523	0.163749	0.869929	0.947588
K03738	4.64687	1.2207	0.662325	1.84305	0.0653218	NA
K03739	0.569311	0.91183	1.78987	0.50944	0.610444	NA
K03740	0.0933958	0.598977	3.16075	0.189505	0.849697	NA
K03741	6.6419	0.35071	0.467595	0.750031	0.453236	NA
K03742	92.4801	-0.194452	0.132179	-1.47113	0.141257	0.436909
K03743	10.6599	-0.0636576	0.365404	-0.174212	0.861699	0.942758
K03744	144.096	-0.209376	0.106642	-1.96335	0.0496058	0.299396
K03745	2.41115	0.216835	0.853363	0.254094	0.799423	NA
K03746	1.38084	0.0406137	1.01073	0.0401826	0.967948	NA
K03748	19.5334	0.101996	0.294147	0.346753	0.728777	0.872117
K03750	24.9705	0.419026	0.314539	1.33219	0.182797	0.494457
K03752	12.3279	0.638831	0.40634	1.57216	0.115914	0.40517
K03753	7.52765	0.267078	0.485821	0.549746	0.582493	NA
K03758	6.89108	-0.343774	0.496443	-0.692475	0.488639	NA
K03760	37.5838	-0.212172	0.204854	-1.03572	0.300331	0.597177
K03761	0.177992	0.0219084	2.98524	0.0073389	0.994144	NA
K03762	0.312396	-0.555162	2.22833	-0.249138	0.803254	NA
K03763	122.439	0.189389	0.126355	1.49886	0.133909	0.428843
K03764	0.303032	0.598987	2.24702	0.26657	0.7898	NA
K03767	6.37463	-1.27989	0.542227	-2.36044	0.0182534	NA
K03768	71.1414	0.141273	0.155377	0.909233	0.363227	0.652359
K03769	15.9051	0.131337	0.32058	0.409687	0.682036	0.84969
K03770	79.9964	-0.383256	0.148188	-2.58627	0.009702	0.171117
K03771	166.233	-0.24679	0.127513	-1.93541	0.0529403	0.302768
K03772	23.4264	-0.57761	0.250936	-2.30182	0.0213454	0.222772
K03773	164.616	-0.23422	0.142123	-1.64801	0.0993509	0.384339
K03775	65.7849	-0.175772	0.155118	-1.13315	0.257151	0.56667
K03776	0.29536	0.598987	2.26297	0.264691	0.791248	NA
K03777	0.177992	0.0219084	2.98524	0.0073389	0.994144	NA
K03778	46.556	-0.0165709	0.20286	-0.0816862	0.934896	0.971272
K03779	9.0843	0.224292	0.410266	0.5467	0.584585	NA
K03780	10.6962	0.413035	0.403376	1.02394	0.305861	0.601975
K03781	2.42002	0.939442	0.878488	1.06939	0.284896	NA
K03782	5.64768	-0.375792	0.532716	-0.705428	0.480544	NA
K03783	95.5916	-0.0992467	0.130274	-0.761832	0.44616	0.712046
K03784	75.1294	-0.070996	0.147143	-0.482496	0.629454	0.818762
K03785	14.3438	0.729669	0.342151	2.13259	0.0329582	0.261786
K03786	93.241	-0.00871516	0.124006	-0.0702804	0.94397	0.97528
K03787	117.123	-0.0987322	0.112823	-0.875111	0.381514	0.667224
K03789	47.1937	-0.0042616	0.192396	-0.0221502	0.982328	0.99203
K03790	143.98	0.281324	0.106531	2.64077	0.00827186	0.156027
K03791	5.59556	-0.118685	0.50051	-0.237128	0.812557	NA
K03793	0.0913578	0.598977	3.16075	0.189505	0.849697	NA
K03795	0.381819	0.0219138	2.15307	0.0101779	0.991879	NA
K03796	0.206527	-1.13223	3.16075	-0.358217	0.720181	NA
K03797	371.039	-0.227318	0.0890138	-2.55373	0.0106575	0.175843
K03798	227.384	0.00891133	0.0929629	0.095859	0.923633	0.967884
K03799	45.0986	-0.178541	0.180099	-0.99135	0.321515	0.615659
K03800	76.7287	-0.192196	0.142473	-1.34899	0.177339	0.486145
K03801	1.20938	-0.447354	1.12042	-0.399272	0.689693	NA
K03802	0.895936	-0.359089	1.36471	-0.263125	0.792454	NA
[truncated: 2,915 more rows]
